# Supplementary material for: SOX9 haploinsufficiency reveals SOX9-Noggin interaction in BMP-SMAD signaling pathway in chondrogenesis
Source: Cell Mol Life Sci. 2025 Mar 2;82(1):99. doi: 10.1007/s00018-025-05622-y (PMC11872873; doi:10.1007/s00018-025-05622-y)
Supplement: Supplementary file 3 — Supplementary Tables (XLSX 647 KB) [file 18_2025_5622_MOESM3_ESM.xlsx]

## Sheet: Primer_Sequence
Experiment	Sequencing name	Forward (5'-3')	Reverse (5'-3'):
Cloning of SOX9 sgRNA	SOX9i	GACTCACCCGAGTGCTCGCC	GGCGAGCACTCGGGTGAGTC
Genomic DNA extraction and PCR	SOX9E2intron	GATTACAAGTACCAGCCGCG	CGGATGCTGGGATTGAGTTG
RNA extraction and RT-qPCR	SOX9	CGGAGGAAGTCGGTGAAG	CTGGGATTGCCCCGAGTGCT
	COL2A1	GGCAATAGCAGGTTCACGTACA	CGATAACAGTCTTGCCCCACTT
	COL10A1	CAAGGCACCATCTCCAGGAA	AAAGGGTATTTGTGGCAGCATATT
	SOX5	ATCCCAACTACCATGGCAGCT	TGCAGTTGGAGTGGGCCTA
	SOX6	GCAGTGATCAACATGTGGCCT	CGCTGTCCCAGTCAGCATCT
	SOX2	TGGTCCTGCATCATGCTGTAG	AACCAGCGCATGGACAGTTAC
	OCT4	CTTCTGCTTCAGGAGCTTGG	GAAGGAGAAGCTGGAGCAAA
	PAX6	CTGGCTAGCGAAAAGCAACAG	CCCGTTCAACATCCTTAGTTTATCA
	MIXL1	AAGCCCCAGCTGCCTGTT	CCCTCCAACCCCGTTTG
	PDGFRB	TGGCAGAAGAAGCCACGTT	GGCCGTCAGAGCTCACAGA
	SOX17	AGAGATTTGTTTCCCATAGTTGGATT	TGTTTTGGGACACATTCAAAGCT
	GAPDH	GAGTCCACTGGCGTCTTC	GACTGTGGTCATGAGTCCTTC
	T (Brachyury)	GGGTCCACAGCGCATGAT	TGATAAGCAGTCACCGCTATGAA
	Noggin (NOG)	GCCAGCACTATCTCCACATCCG	AGCAGCGTCTCGTTCAGATCCT
	BMP4	CTGGTCTTGAGTATCCTGAGCG	TCACCTCGTTCTCAGGGATGCT
	ATOH8	AGCCTTCGAGGCGCTCAGGAA	TCGGCACTGTAGTCAAGGTCAG
	ID1	GTTGGAGCTGAACTCGGAATCC	ACACAAGATGCGATCGTCCGCA
Transcript PCR	SOX9E1E2	CCGCGTATGAATCTCCTGGA	GAGGAGGAGTGTGGCGAG
	SOX9E2intron	GATTACAAGTACCAGCCGCG	CGGATGCTGGGATTGAGTTG
	SOX9E2E3	GATTACAAGTACCAGCCGCG	GATGTTGGAGATGACGTCGC
Chip-qPCR	NOGsite1	GCCAGTCTTCCATGGAGTGG	TGGGGCAGGTTGAAAGGAAA
	NOGsite2	GAGAGCCGAGGAATAACGGC	GAAGCCTCAGATAGTCGCGG
	NOGsite3	CTTGGGCCTCTTTGTCCCTT	ACATGGTTAAGCTTTTGTGTGAG

## Sheet: TA_cloning
Sample		Result	Allele Genotype
Group	Clone
WT	1	#VALUE!	WT
WT	2	#VALUE!	WT
WT	3	#VALUE!	WT
		Result:	WT 3: Mutant 0
HM	1	#VALUE!	Mutant
HM	2	#VALUE!	Mutant
HM	3	#VALUE!	Mutant
HM	4	#VALUE!	Mutant
HM	5	#VALUE!	Mutant
HM	7	#VALUE!	Mutant
HM	8	#VALUE!	Mutant
HM	9	#VALUE!	Mutant
		Result:	WT 0: Mutant 8
HT	1	#VALUE!	WT
HT	2	#VALUE!	WT
HT	3	#VALUE!	Mutant
HT	4	#VALUE!	WT
HT	5	#VALUE!	WT
HT	6	#VALUE!	Mutant
HT	7	#VALUE!	WT
HT	8	#VALUE!	Mutant
HT	9	#VALUE!	Mutant
HT	10	#VALUE!	WT
HT	11	#VALUE!	Mutant
HT	12	#VALUE!	WT
HT	13	#VALUE!	Mutant
HT	14	#VALUE!	Mutant
		Result:	WT 7: Mutant 7

## Sheet: DEGs
ENTREZID	SYMBOL	GENENAME	ENSEMBL	logFC	logCPM	F	PValue	Adj.Value
4222	MEOX1	mesenchyme homeobox 1	ENSG00000005102	-1.69872	2.38726	82.1554	3.23993e-06	0.00107105
974	CD79B	CD79b molecule	ENSG00000007312	-1.50224	0.49	15.8646	0.00246157	0.0200925
10747	MASP2	MBL associated serine protease 2	ENSG00000009724	-1.69727	-0.0971473	16.9112	0.00199321	0.0178526
477	ATP1A2	ATPase Na+/K+ transporting subunit alpha 2	ENSG00000018625	-3.70746	-0.111899	29.8841	0.000250769	0.00619121
64761	PARP12	poly(ADP-ribose) polymerase family member 12	ENSG00000059378	1.56439	3.54836	30.9932	0.00021725	0.00581999
259266	ASPM	assembly factor for spindle microtubules	ENSG00000066279	-1.8773	4.04952	31.5986	0.000201223	0.00562586
286749	STON1-GTF2A1L	STON1-GTF2A1L readthrough	ENSG00000068781	-2.08117	-0.178669	14.0318	0.00364468	0.0248835
6343	SCT	secretin	ENSG00000070031	1.80321	0.961404	17.269	0.0018581	0.0171196
4938	OAS1	2'-5'-oligoadenylate synthetase 1	ENSG00000089127	1.78751	1.26775	10.8017	0.00792917	0.0398597
1114	CHGB	chromogranin B	ENSG00000089199	-1.66478	0.811311	31.3461	0.000207729	0.0056941
79776	ZFHX4	zinc finger homeobox 4	ENSG00000091656	-1.77127	-0.279256	14.3885	0.0033684	0.0239235
2568	GABRP	gamma-aminobutyric acid type A receptor subunit pi	ENSG00000094755	-1.77031	6.40871	17.7319	0.00169929	0.0163223
23544	SEZ6L	seizure related 6 homolog like	ENSG00000100095	-2.45617	2.09851	92.8282	1.83985e-06	0.000836074
387590	TPTEP1	TPTE pseudogene 1	ENSG00000100181	2.98671	0.933246	56.5036	1.7521e-05	0.00195476
4689	NCF4	neutrophil cytosolic factor 4	ENSG00000100365	1.84419	0.119096	13.7682	0.00386651	0.025822
140730	RIMS4	regulating synaptic membrane exocytosis 4	ENSG00000101098	-1.83896	0.118475	12.4082	0.00530552	0.0309657
140862	ISM1	isthmin 1	ENSG00000101230	-1.71768	1.00772	30.9233	0.0002192	0.00585325
26051	PPP1R16B	protein phosphatase 1 regulatory subunit 16B	ENSG00000101445	-1.51216	0.655197	9.59287	0.0109803	0.0492079
2294	FOXF1	forkhead box F1	ENSG00000103241	2.19416	0.836126	48.2741	3.4768e-05	0.00266055
51285	RASL12	RAS like family 12	ENSG00000103710	-1.62608	2.9537	88.6575	2.27833e-06	0.000965601
11339	OIP5	Opa interacting protein 5	ENSG00000104147	-1.75619	1.57208	22.9276	0.000685707	0.0100479
114336	CGB2	chorionic gonadotropin subunit beta 2	ENSG00000104818	1.82736	0.298741	18.8189	0.00138597	0.0146381
727	C5	complement C5	ENSG00000106804	-1.77729	1.32523	16.1165	0.00233775	0.0194789
114815	SORCS1	sortilin related VPS10 domain containing receptor 1	ENSG00000108018	-2.10265	0.0343665	15.879	0.00245431	0.0200431
100885850	PTGES3L-AARSD1	PTGES3L-AARSD1 readthrough	ENSG00000108825	-1.84199	0.377354	10.1972	0.00930575	0.0440856
8825	LIN7A	lin-7 homolog A, crumbs cell polarity complex component	ENSG00000111052	-1.5292	0.905806	13.7446	0.00388715	0.0258866
283383	ADGRD1	adhesion G protein-coupled receptor D1	ENSG00000111452	-2.12347	0.281094	31.0707	0.000215116	0.0057934
2444	FRK	fyn related Src family tyrosine kinase	ENSG00000111816	-1.89729	0.649781	27.8126	0.000331572	0.00711959
653	BMP5	bone morphogenetic protein 5	ENSG00000112175	-1.62025	2.24971	31.0983	0.000214363	0.0057934
8809	IL18R1	interleukin 18 receptor 1	ENSG00000115604	-1.54826	1.23558	12.2609	0.00549727	0.0315469
84634	KISS1R	KISS1 receptor	ENSG00000116014	1.8296	-0.16914	17.7974	0.00167814	0.0161926
5396	PRRX1	paired related homeobox 1	ENSG00000116132	-2.44984	-0.550816	21.9016	0.00081016	0.0109494
60676	PAPPA2	pappalysin 2	ENSG00000116183	-1.60663	3.83568	21.2854	0.000897926	0.0116822
10216	PRG4	proteoglycan 4	ENSG00000116690	2.8659	-0.154845	30.3195	0.000236921	0.00600698
57829	ZP4	zona pellucida glycoprotein 4	ENSG00000116996	-2.19874	0.91546	11.63	0.00641931	0.0348914
8503	PIK3R3	phosphoinositide-3-kinase regulatory subunit 3	ENSG00000117461	-1.51491	1.6105	37.1708	0.000104406	0.0040701
3218	HOXB8	homeobox B8	ENSG00000120068	2.20478	0.176377	23.1552	0.000661284	0.00990504
1958	EGR1	early growth response 1	ENSG00000120738	-1.9732	8.02829	29.1689	0.000275683	0.00648189
83468	GLT8D2	glycosyltransferase 8 domain containing 2	ENSG00000120820	-1.51743	1.42892	14.3925	0.00336548	0.0239235
4879	NPPB	natriuretic peptide B	ENSG00000120937	1.90617	8.67461	83.9108	2.93904e-06	0.00105781
1959	EGR2	early growth response 2	ENSG00000122877	-1.92755	0.412099	16.7171	0.00207138	0.0181922
5354	PLP1	proteolipid protein 1	ENSG00000123560	-3.02597	1.7385	139.361	2.68483e-07	0.000341366
50486	G0S2	G0/G1 switch 2	ENSG00000123689	1.75096	7.06968	104.453	1.05871e-06	0.000680107
8785	MATN4	matrilin 4	ENSG00000124159	1.76023	-0.11282	16.2137	0.00229199	0.0192651
4502	MT2A	metallothionein 2A	ENSG00000125148	1.91425	5.36331	94.3712	1.70372e-06	0.000828258
2354	FOSB	FosB proto-oncogene, AP-1 transcription factor subunit	ENSG00000125740	-2.14566	7.59534	68.897	7.23219e-06	0.0013593
9787	DLGAP5	DLG associated protein 5	ENSG00000126787	-1.71864	3.88809	30.0433	0.000245596	0.00612936
286336	FAM78A	family with sequence similarity 78 member A	ENSG00000126882	-2.45477	0.154757	15.0647	0.00291048	0.0220743
65999	LRRC61	leucine rich repeat containing 61	ENSG00000127399	-2.58684	1.94601	111.406	7.81056e-07	0.000568005
3237	HOXD11	homeobox D11	ENSG00000128713	1.51165	-0.153342	10.6835	0.00817789	0.0406934
3671	ISLR	immunoglobulin superfamily containing leucine rich repeat	ENSG00000129009	-2.29276	-0.0877128	21.5175	0.000863594	0.0114561
6192	RPS4Y1	ribosomal protein S4 Y-linked 1	ENSG00000129824	4.3316	0.280228	36.8729	0.000107911	0.00415771
10912	GADD45G	growth arrest and DNA damage inducible gamma	ENSG00000130222	1.61574	5.77354	83.8808	2.94388e-06	0.00105781
9518	GDF15	growth differentiation factor 15	ENSG00000130513	1.61795	9.93119	82.6367	3.15391e-06	0.00106573
3270	HRC	histidine rich calcium binding protein	ENSG00000130528	-2.31298	-0.493345	12.5353	0.00514645	0.0305223
3748	KCNC3	potassium voltage-gated channel subfamily C member 3	ENSG00000131398	-1.5243	2.90468	71.3628	6.16792e-06	0.00127437
79652	TMEM204	transmembrane protein 204	ENSG00000131634	-2.01177	0.505348	19.7918	0.00116265	0.0133784
56033	BARX1	BARX homeobox 1	ENSG00000131668	1.90355	1.44967	26.4411	0.000402454	0.00779856
6860	SYT4	synaptotagmin 4	ENSG00000132872	-3.90351	-0.522563	28.085	0.000319333	0.00699455
23281	MTUS2	microtubule associated scaffold protein 2	ENSG00000132938	-1.82199	1.3614	9.53778	0.0111504	0.0497449
11005	SPINK5	serine peptidase inhibitor Kazal type 5	ENSG00000133710	1.66939	0.660355	16.9427	0.00198083	0.0178119
55237	VRTN	vertebrae development associated	ENSG00000133980	-1.53626	3.69747	45.5021	4.47844e-05	0.00293817
79679	VTCN1	V-set domain containing T cell activation inhibitor 1	ENSG00000134258	-1.64662	5.36896	40.1751	7.56914e-05	0.00348497
129607	CMPK2	cytidine/uridine monophosphate kinase 2	ENSG00000134326	1.51364	1.14682	16.3662	0.00222228	0.018983
187	APLNR	apelin receptor	ENSG00000134817	-1.53296	1.6459	21.3826	0.000883361	0.0115951
2016	EMX1	empty spiracles homeobox 1	ENSG00000135638	-1.86509	0.940152	11.8649	0.0060558	0.0334994
9290	GPR55	G protein-coupled receptor 55	ENSG00000135898	-2.13333	-0.499396	16.2482	0.002276	0.0192373
85446	ZFHX2	zinc finger homeobox 2	ENSG00000136367	-1.74112	1.59638	33.3912	0.000161416	0.00512455
7743	ZNF189	zinc finger protein 189	ENSG00000136870	-2.02381	2.00311	86.8605	2.50518e-06	0.0010352
5168	ENPP2	ectonucleotide pyrophosphatase/phosphodiesterase 2	ENSG00000136960	-1.7217	-0.385058	11.1633	0.00722263	0.0375654
80031	SEMA6D	semaphorin 6D	ENSG00000137872	-1.57631	2.03141	15.1472	0.00285988	0.0218202
11117	EMILIN1	elastin microfibril interfacer 1	ENSG00000138080	-1.50056	1.21187	27.0831	0.000367224	0.00754447
5950	RBP4	retinol binding protein 4	ENSG00000138207	1.59169	0.183569	18.9172	0.0013612	0.0145251
316	AOX1	aldehyde oxidase 1	ENSG00000138356	1.70567	-0.668659	9.5438	0.0111317	0.0497015
1280	COL2A1	collagen type II alpha 1 chain	ENSG00000139219	-2.03209	4.51799	121.047	5.26765e-07	0.000568005
675	BRCA2	BRCA2 DNA repair associated	ENSG00000139618	-1.60164	1.8426	13.6657	0.00395707	0.0262045
85407	NKD1	NKD inhibitor of WNT signaling pathway 1	ENSG00000140807	-2.04987	1.79541	25.6902	0.00044893	0.00821474
162494	RHBDL3	rhomboid like 3	ENSG00000141314	-2.47794	0.172079	22.7698	0.000703279	0.0101969
114804	RNF157	ring finger protein 157	ENSG00000141576	-1.50178	0.729901	9.62169	0.0108926	0.0489384
30811	HUNK	hormonally up-regulated Neu-associated kinase	ENSG00000142149	-1.66459	3.42885	47.3626	3.77342e-05	0.0027244
7044	LEFTY2	left-right determination factor 2	ENSG00000143768	-1.54353	5.41317	25.3219	0.000474059	0.00850522
127833	SYT2	synaptotagmin 2	ENSG00000143858	-2.1793	-0.66841	12.1957	0.00558489	0.03181
84620	ST6GAL2	ST6 beta-galactoside alpha-2,6-sialyltransferase 2	ENSG00000144057	-1.69638	1.83819	32.8134	0.000173122	0.00525639
11249	NXPH2	neurexophilin 2	ENSG00000144227	-1.77337	0.658028	18.0875	0.00158823	0.0157669
167410	LIX1	limb and CNS expressed 1	ENSG00000145721	-2.56407	0.568175	14.7684	0.00310132	0.0227139
171019	ADAMTS19	ADAM metallopeptidase with thrombospondin type 1 motif 19	ENSG00000145808	-1.574	1.2245	23.8305	0.000594714	0.00946105
51473	DCDC2	doublecortin domain containing 2	ENSG00000146038	1.72871	2.21888	43.4031	5.4722e-05	0.0030854
353219	KAAG1	kidney associated DCDC2 antisense RNA 1	ENSG00000146049	2.33597	0.304527	29.1342	0.000276964	0.00649408
7941	PLA2G7	phospholipase A2 group VII	ENSG00000146070	-1.9872	0.516137	21.9752	0.000800376	0.0108974
2846	LPAR4	lysophosphatidic acid receptor 4	ENSG00000147145	-1.87657	0.0807161	16.7661	0.00205132	0.0181438
2719	GPC3	glypican 3	ENSG00000147257	-1.59053	3.76546	18.6243	0.00143662	0.0149622
84296	GINS4	GINS complex subunit 4	ENSG00000147536	-1.51975	2.961	26.7728	0.000383769	0.00769821
9350	CER1	cerberus 1, DAN family BMP antagonist	ENSG00000147869	-3.4464	2.50543	74.6972	5.01124e-06	0.00117038
4288	MKI67	marker of proliferation Ki-67	ENSG00000148773	-1.50551	5.3566	22.6825	0.000713227	0.0102517
7761	ZNF214	zinc finger protein 214	ENSG00000149050	-1.68361	-0.10236	11.9898	0.00587253	0.0328484
26011	TENM4	teneurin transmembrane protein 4	ENSG00000149256	-2.04927	2.92895	55.3274	1.9219e-05	0.00199412
341640	FREM2	FRAS1 related extracellular matrix 2	ENSG00000150893	-1.79362	5.62525	26.502	0.000398944	0.00777903
3742	KCNA6	potassium voltage-gated channel subfamily A member 6	ENSG00000151079	-1.58369	1.63867	22.4549	0.000739966	0.0104747
57405	SPC25	SPC25 component of NDC80 kinetochore complex	ENSG00000152253	-1.61415	1.60529	14.7715	0.00309924	0.0227139
5140	PDE3B	phosphodiesterase 3B	ENSG00000152270	-1.58484	1.74476	47.8547	3.60967e-05	0.00269974
8404	SPARCL1	SPARC like 1	ENSG00000152583	-1.50945	1.93825	25.1907	0.000483419	0.00858263
200132	DYNLT5	dynein light chain Tctex-type family member 5	ENSG00000152760	-2.42257	-0.585881	11.24	0.0070825	0.0371171
387700	SLC16A12	solute carrier family 16 member 12	ENSG00000152779	1.50431	0.571335	16.2291	0.00228482	0.0192651
152789	JAKMIP1	janus kinase and microtubule interacting protein 1	ENSG00000152969	-2.12663	0.0458778	21.0777	0.000930049	0.0118496
121793	TEX29	testis expressed 29	ENSG00000153495	2.07804	0.644955	13.0437	0.00456488	0.0285352
284	ANGPT1	angiopoietin 1	ENSG00000154188	-1.59009	0.0117682	10.7643	0.00800683	0.0401045
8470	SORBS2	sorbin and SH3 domain containing 2	ENSG00000154556	-1.55451	1.94996	16.3254	0.00224069	0.0190516
257	ALX3	ALX homeobox 3	ENSG00000156150	-2.46773	0.028839	14.8909	0.00302068	0.0224434
7135	TNNI1	troponin I1, slow skeletal type	ENSG00000159173	-1.52493	0.299865	19.8097	0.00115897	0.0133742
57369	GJD2	gap junction protein delta 2	ENSG00000159248	-2.00236	1.79941	30.6199	0.000227899	0.00589505
643	CXCR5	C-X-C motif chemokine receptor 5	ENSG00000160683	4.87774	0.179026	33.2521	0.000164146	0.00516251
84911	ZNF382	zinc finger protein 382	ENSG00000161298	-1.92	1.90279	54.4195	2.06654e-05	0.00204538
27302	BMP10	bone morphogenetic protein 10	ENSG00000163217	1.55291	1.88082	48.4013	3.43766e-05	0.0026567
251	ALPG	alkaline phosphatase, germ cell	ENSG00000163286	1.64152	1.36203	33.3855	0.000161528	0.00512455
92691	TMEM169	transmembrane protein 169	ENSG00000163449	-1.66557	1.33186	24.4661	0.000539266	0.00899447
3549	IHH	Indian hedgehog signaling molecule	ENSG00000163501	-2.43692	0.0223013	26.9852	0.000372353	0.00758893
8320	EOMES	eomesodermin	ENSG00000163508	-1.80026	0.801583	19.1975	0.00129343	0.0141677
2982	GUCY1A1	guanylate cyclase 1 soluble subunit alpha 1	ENSG00000164116	-1.56663	1.58735	20.326	0.00105841	0.0127233
1437	CSF2	colony stimulating factor 2	ENSG00000164400	1.72994	-0.673075	13.0094	0.00460158	0.0286693
30012	TLX3	T cell leukemia homeobox 3	ENSG00000164438	3.12411	-0.0768213	47.4118	3.75665e-05	0.0027244
256979	SUN3	Sad1 and UNC84 domain containing 3	ENSG00000164744	1.58287	0.552748	20.4696	0.00103233	0.0125006
136288	C7orf57	chromosome 7 open reading frame 57	ENSG00000164746	2.46053	1.43861	45.2507	4.58535e-05	0.00297671
26050	SLITRK5	SLIT and NTRK like family member 5	ENSG00000165300	-1.56658	-0.342696	12.7201	0.00492532	0.0297444
221150	SKA3	spindle and kinetochore associated complex subunit 3	ENSG00000165480	-1.5432	2.28524	15.1546	0.0028554	0.0218101
123228	SENP8	SUMO peptidase family member, NEDD8 specific	ENSG00000166192	-1.79339	0.526295	23.8018	0.000597376	0.00948514
4239	MFAP4	microfibril associated protein 4	ENSG00000166482	-2.01793	1.2412	52.3524	2.4474e-05	0.00224596
57348	TTYH1	tweety family member 1	ENSG00000167614	-1.57995	3.19235	26.6299	0.000391693	0.00771052
64073	C19orf33	chromosome 19 open reading frame 33	ENSG00000167644	1.56748	5.49467	174.558	9.03222e-08	0.000180965
11314	CD300A	CD300a molecule	ENSG00000167851	2.95019	-0.101591	44.7189	4.82175e-05	0.00297671
3008	H1-4	H1.4 linker histone, cluster member	ENSG00000168298	2.05269	0.938275	27.0733	0.000367736	0.00754447
84913	ATOH8	atonal bHLH transcription factor 8	ENSG00000168874	-2.79935	-0.441395	23.5596	0.000620416	0.00969881
9022	CLIC3	chloride intracellular channel 3	ENSG00000169583	1.91218	1.05215	25.1545	0.000486037	0.0085935
150468	CKAP2L	cytoskeleton associated protein 2 like	ENSG00000169607	-1.63144	2.58682	21.2501	0.000903297	0.0117011
4493	MT1E	metallothionein 1E	ENSG00000169715	2.03075	0.261341	24.0293	0.000576673	0.00933578
5028	P2RY1	purinergic receptor P2Y1	ENSG00000169860	-1.73503	1.30431	27.8106	0.000331665	0.00711959
3814	KISS1	KiSS-1 metastasis suppressor	ENSG00000170498	1.78447	3.91293	76.812	4.41142e-06	0.00113932
5139	PDE3A	phosphodiesterase 3A	ENSG00000172572	-2.1535	2.88995	47.2098	3.82607e-05	0.0027244
221468	TMEM217	transmembrane protein 217	ENSG00000172738	-1.54154	-0.412812	12.138	0.00566376	0.0321485
26579	MYEOV	myeloma overexpressed	ENSG00000172927	2.25527	1.01421	20.2158	0.00107897	0.0128397
3310	HSPA6	heat shock protein family A (Hsp70) member 6	ENSG00000173110	1.94524	2.11883	79.0179	3.8749e-06	0.0011051
79812	MMRN2	multimerin 2	ENSG00000173269	-1.74749	0.637614	13.9396	0.00372051	0.0251931
7096	TLR1	toll like receptor 1	ENSG00000174125	-1.74262	0.683268	21.9511	0.000803568	0.0108997
1240	CMKLR1	chemerin chemokine-like receptor 1	ENSG00000174600	-2.52337	-0.650205	20.475	0.00103137	0.0124982
4023	LPL	lipoprotein lipase	ENSG00000175445	-1.53657	4.14096	46.7816	3.97834e-05	0.00272855
2	A2M	alpha-2-macroglobulin	ENSG00000175899	-2.98623	3.06239	60.8655	1.2607e-05	0.00163443
387082	SUMO4	small ubiquitin like modifier 4	ENSG00000177688	1.80934	0.371421	19.6073	0.00120149	0.0136397
54943	DNAJC28	DnaJ heat shock protein family (Hsp40) member C28	ENSG00000177692	-1.97894	-0.511019	11.0675	0.0074021	0.0382103
80034	CSRNP3	cysteine and serine rich nuclear protein 3	ENSG00000178662	-1.58947	1.70875	30.4052	0.000234305	0.00597658
200895	DHFR2	dihydrofolate reductase 2	ENSG00000178700	-1.58589	0.466952	14.9602	0.00297617	0.0223301
27132	CPNE7	copine 7	ENSG00000178773	1.59248	2.53887	34.422	0.000142797	0.00478499
440087	SMCO3	single-pass membrane protein with coiled-coil domains 3	ENSG00000179256	-2.76246	0.906116	23.4169	0.000634482	0.00973756
			ENSG00000179362	1.93889	0.441165	15.8394	0.00247442	0.020143
247	ALOX15B	arachidonate 15-lipoxygenase type B	ENSG00000179593	2.5797	-0.5003	28.9341	0.000284498	0.00657541
			ENSG00000179967	2.40822	0.673918	33.05	0.00016821	0.00520667
			ENSG00000180178	2.00663	2.82681	44.2915	5.02238e-05	0.00304498
201516	ZSCAN4	zinc finger and SCAN domain containing 4	ENSG00000180532	1.54654	0.832674	23.4281	0.000633357	0.00973756
84622	ZNF594	zinc finger protein 594	ENSG00000180626	-2.69856	-0.0893566	27.6723	0.000338096	0.00717379
352962	HLA-V	major histocompatibility complex, class I, V (pseudogene)	ENSG00000181126	1.57485	0.711136	16.2412	0.00227923	0.0192408
92293	TMEM132C	transmembrane protein 132C	ENSG00000181234	-3.08604	-0.856789	19.2142	0.00128954	0.0141624
283869	NPW	neuropeptide W	ENSG00000183971	1.54383	2.29608	28.4949	0.000301917	0.00671654
6899	TBX1	T-box transcription factor 1	ENSG00000184058	2.2039	3.39306	147.108	2.06924e-07	0.000310931
9573	GDF3	growth differentiation factor 3	ENSG00000184344	-2.9882	0.957682	40.8344	7.07185e-05	0.00338118
5142	PDE4B	phosphodiesterase 4B	ENSG00000184588	-1.81753	0.549003	15.8848	0.00245139	0.0200431
8349	H2BC21	H2B clustered histone 21	ENSG00000184678	1.95616	5.30949	375.351	2.05168e-09	8.47805e-06
			ENSG00000184809	-1.70261	1.31235	19.686	0.00118475	0.013524
83881	MIXL1	Mix paired-like homeobox	ENSG00000185155	-1.7469	1.66803	36.437	0.000113297	0.00424644
5071	PRKN	parkin RBR E3 ubiquitin protein ligase	ENSG00000185345	-1.50222	0.0903032	11.4575	0.00670303	0.0357979
93349	SP140L	SP140 nuclear body protein like	ENSG00000185404	1.59199	2.43738	36.3059	0.00011498	0.00427304
5592	PRKG1	protein kinase cGMP-dependent 1	ENSG00000185532	-1.64229	1.8674	36.6085	0.000111141	0.00420377
64714	PDIA2	protein disulfide isomerase family A member 2	ENSG00000185615	1.61155	1.33073	16.3791	0.00221653	0.0189577
56901	NDUFA4L2	NDUFA4 mitochondrial complex associated like 2	ENSG00000185633	1.82761	0.0189452	16.3856	0.00221361	0.0189577
8224	SYN3	synapsin III	ENSG00000185666	-1.93778	0.445832	15.1935	0.00283197	0.0217113
100130733	LRRC70	leucine rich repeat containing 70	ENSG00000186105	1.68331	0.263216	18.4237	0.00149116	0.0152615
55693	KDM4D	lysine demethylase 4D	ENSG00000186280	-1.73235	0.287495	16.7241	0.00206852	0.0181867
353322	ANKRD37	ankyrin repeat domain 37	ENSG00000186352	1.78808	2.88555	34.9599	0.000134103	0.00467905
347240	KIF24	kinesin family member 24	ENSG00000186638	-2.11284	0.633826	16.0928	0.00234907	0.0195212
54821	ERCC6L	ERCC excision repair 6 like, spindle assembly checkpoint helicase	ENSG00000186871	-1.67323	1.75309	18.7351	0.0014075	0.0147805
4501	MT1X	metallothionein 1X	ENSG00000187193	1.78973	1.29382	27.7312	0.000335341	0.00713817
9636	ISG15	ISG15 ubiquitin like modifier	ENSG00000187608	1.5595	6.35762	43.3353	5.50849e-05	0.0030854
222696	ZSCAN23	zinc finger and SCAN domain containing 23	ENSG00000187987	-1.77246	0.368035	15.3454	0.00274258	0.0213629
			ENSG00000188013	-3.05541	-0.627336	18.4545	0.00148261	0.0152175
5104	SERPINA5	serpin family A member 5	ENSG00000188488	-1.94877	1.59522	25.7555	0.000444643	0.00816913
113763	ZBED10P	zinc finger BED-type containing 10, pseudogene	ENSG00000188707	-3.10219	0.694441	47.2119	3.82531e-05	0.0027244
100133093	FAM25G	family with sequence similarity 25 member G	ENSG00000189090	2.16952	-0.33233	18.8254	0.00138432	0.0146301
440519	ZNF724	zinc finger protein 724	ENSG00000196081	-2.04283	0.946373	25.0212	0.000495838	0.00863872
165679	SPTSSB	serine palmitoyltransferase small subunit B	ENSG00000196542	-2.79492	0.869968	48.0453	3.54853e-05	0.00268202
7516	XRCC2	X-ray repair cross complementing 2	ENSG00000196584	-2.79873	1.37562	49.2617	3.18627e-05	0.00257043
150737	TTC30B	tetratricopeptide repeat domain 30B	ENSG00000196659	-2.20123	0.60028	30.4382	0.000233304	0.00597658
84941	HSH2D	hematopoietic SH2 domain containing	ENSG00000196684	1.96106	-0.690691	13.5927	0.00402319	0.0264306
128312	H2BU1	H2B.U histone 1	ENSG00000196890	1.746	0.29412	23.9911	0.000580084	0.00936348
353088	ZNF429	zinc finger protein 429	ENSG00000197013	-1.94409	1.74833	47.1214	3.85691e-05	0.0027244
92104	TTC30A	tetratricopeptide repeat domain 30A	ENSG00000197557	-1.95755	0.666704	15.7815	0.00250417	0.0202403
			ENSG00000197815	-1.86284	-0.473055	13.3353	0.00426696	0.0273685
85028	SNHG12	small nucleolar RNA host gene 12	ENSG00000197989	1.51904	6.42905	83.4419	3.01601e-06	0.00106067
161145	TMEM229B	transmembrane protein 229B	ENSG00000198133	-1.81109	0.0982593	10.6862	0.00817208	0.0406934
4494	MT1F	metallothionein 1F	ENSG00000198417	1.64502	0.137034	20.6145	0.00100678	0.0123511
6262	RYR2	ryanodine receptor 2	ENSG00000198626	-2.07141	1.35661	34.7937	0.000136721	0.00472075
92235	STYXL2	serine/threonine/tyrosine interacting like 2	ENSG00000198842	-2.74883	-0.328952	22.6455	0.000717494	0.010259
503542	SPRN	shadow of prion protein	ENSG00000203772	-6.99341	-0.763819	47.849	0.000105187	0.00409092
440689	H2BC18	H2B clustered histone 18	ENSG00000203814	2.67144	0.575887	35.9268	0.000120015	0.0043791
340543	TCEAL5	transcription elongation factor A like 5	ENSG00000204065	2.86186	-0.404115	34.5053	0.000141407	0.00478499
			ENSG00000204072	1.62599	1.80173	16.9283	0.00198647	0.0178157
3111	HLA-DOA	major histocompatibility complex, class II, DO alpha	ENSG00000204252	-1.91364	0.744195	20.5855	0.00101184	0.0123612
100507463	PSMB8-AS1	PSMB8 antisense RNA 1 (head to head)	ENSG00000204261	2.02182	-0.00020005	21.1317	0.000921566	0.0117899
389058	SP5	Sp5 transcription factor	ENSG00000204335	-1.55006	0.651005	13.6038	0.00401305	0.0264184
642612	TRIM49C	tripartite motif containing 49C	ENSG00000204449	2.17318	-0.144642	15.9982	0.00239494	0.0197535
5514	PPP1R10	protein phosphatase 1 regulatory subunit 10	ENSG00000204569	-2.17167	3.41595	92.4886	1.87154e-06	0.000836074
3135	HLA-G	major histocompatibility complex, class I, G	ENSG00000204632	2.22849	3.74276	171.464	9.8535e-08	0.000180965
57469	PNMA8B	PNMA family member 8B	ENSG00000204851	-1.51941	1.69841	14.7681	0.00310153	0.0227139
57126	CD177	CD177 molecule	ENSG00000204936	1.92441	2.0677	43.8403	5.24506e-05	0.00304498
5673	PSG5	pregnancy specific beta-1-glycoprotein 5	ENSG00000204941	2.99482	2.22088	93.1994	1.80595e-06	0.000836074
388135	INSYN1	inhibitory synaptic factor 1	ENSG00000205363	-2.11055	0.393359	15.143	0.00286244	0.0218202
6606	SMN1	survival of motor neuron 1, telomeric	ENSG00000205571	-2.51937	1.11177	17.1235	0.00191169	0.0173986
752014	CEMP1	cementum protein 1	ENSG00000205923	4.23006	0.740784	23.7197	0.000605069	0.00956218
57523	NYNRIN	NYN domain and retroviral integrase containing	ENSG00000205978	-1.63033	5.85711	101.471	1.21318e-06	0.000680107
348801	LNP1	leukemia NUP98 fusion partner 1	ENSG00000206535	-1.79707	0.0234304	12.8221	0.00480811	0.0293153
			ENSG00000213888	-2.01354	0.430988	17.1795	0.00189084	0.0172959
652995	UCA1	urothelial cancer associated 1	ENSG00000214049	4.62905	3.54535	444.269	8.81211e-10	7.28277e-06
55384	MEG3	maternally expressed 3	ENSG00000214548	-12.6546	7.28413	1626.42	1.22541e-12	2.02548e-08
728130	NUTM2D	NUT family member 2D	ENSG00000214562	-1.60304	1.05931	26.3117	0.00041004	0.00788088
6248	RSC1A1	regulator of solute carriers 1	ENSG00000215695	1.52469	2.87546	35.8096	0.000121626	0.00441836
100505876	CEBPZOS	CEBPZ opposite strand	ENSG00000218739	1.65419	0.341789	13.5258	0.00408488	0.0266569
			ENSG00000219529	2.57471	0.0925197	25.0648	0.00049261	0.00862279
91584	PLXNA4	plexin A4	ENSG00000221866	-1.56976	0.0659542	15.8847	0.00245143	0.0200431
729224	KIAA2012-AS1	KIAA2012 antisense RNA 1	ENSG00000222035	4.04507	-0.756524	38.94	8.61805e-05	0.003729
100507257	MEG9	maternally expressed 9	ENSG00000223403	-4.38107	-0.5548	32.2088	0.000186476	0.00543608
653199	TCAF1P1	TRPM8 channel associated factor 1 pseudogene 1	ENSG00000223459	-2.26464	2.69347	47.1469	3.84797e-05	0.0027244
			ENSG00000223799	2.29906	1.32945	10.6717	0.00820329	0.0407184
347549	CENPVL3	centromere protein V like 3	ENSG00000224109	-1.73606	0.0270393	21.6918	0.000838843	0.0112269
			ENSG00000224167	1.79794	0.644433	16.828	0.00202626	0.0180453
			ENSG00000225511	1.88325	0.801862	19.8556	0.00114958	0.0133116
84627	ZNF469	zinc finger protein 469	ENSG00000225614	-1.71423	2.93549	34.8713	0.000135492	0.00469506
			ENSG00000225746	-4.12269	0.222372	70.7128	6.42916e-06	0.00128128
			ENSG00000225794	2.07634	-0.737716	12.91	0.00470981	0.028983
79854	LINC00115	long intergenic non-protein coding RNA 115	ENSG00000225880	2.01792	1.46616	45.2304	4.59413e-05	0.00297671
353194	KRT16P6	keratin 16 pseudogene 6	ENSG00000226145	1.54283	2.89231	28.6967	0.000293761	0.00660621
121456	SLC9A7P1	solute carrier family 9 member 7 pseudogene 1	ENSG00000227825	-3.01408	-0.908676	18.6564	0.0014281	0.0149027
			ENSG00000228242	1.82352	0.940427	10.3851	0.00884911	0.0426186
728481	RPL23AP21	ribosomal protein L23a pseudogene 21	ENSG00000228463	1.5794	0.220426	16.6331	0.00210636	0.0184211
			ENSG00000228748	2.15606	3.26842	27.7938	0.00033244	0.00712699
			ENSG00000228843	7.9409	-0.0946283	43.6192	0.000146195	0.00483073
			ENSG00000229047	2.47842	1.02411	10.3586	0.00891181	0.0428332
			ENSG00000230733	1.57539	1.57182	19.6984	0.00118212	0.0135033
100996301	FOXD3-AS1	FOXD3 antisense RNA 1	ENSG00000230798	-2.12616	0.466379	21.2076	0.000909808	0.0117481
			ENSG00000230805	1.8447	0.82656	22.3501	0.000752689	0.0105697
			ENSG00000230955	2.49237	0.542979	29.7941	0.000253752	0.00622439
			ENSG00000231160	1.5443	2.85917	48.0296	3.55353e-05	0.00268202
102724593	LOC102724593	uncharacterized LOC102724593	ENSG00000231187	-1.54412	2.87939	37.3132	0.000102778	0.0040701
			ENSG00000234233	1.83804	0.0609012	17.7814	0.00168329	0.0162234
			ENSG00000234338	-1.79973	0.416404	15.0168	0.00294035	0.0221725
100507428	LINC00458	long intergenic non-protein coding RNA 458	ENSG00000234787	-2.1949	0.200368	11.3773	0.00684003	0.0362601
			ENSG00000235288	-2.57774	0.667053	11.6055	0.00645871	0.0350134
100271277	RPL13AP12	ribosomal protein L13a pseudogene 12	ENSG00000236047	2.43526	0.64408	28.8288	0.000288563	0.00657541
728611	BMS1P10	BMS1 pseudogene 10	ENSG00000237238	1.63481	0.575702	10.5267	0.0085227	0.0416657
			ENSG00000237886	1.66357	-0.0537446	18.395	0.00149916	0.0152696
442197	OR2I1P	olfactory receptor family 2 subfamily I member 1 pseudogene	ENSG00000237988	-2.61412	2.11511	46.8549	3.95174e-05	0.00272855
			ENSG00000238260	1.86317	0.235031	29.0024	0.0002819	0.00657198
284040	CDRT4	CMT1A duplicated region transcript 4	ENSG00000239704	1.6837	4.29979	38.6914	8.84969e-05	0.00375068
100506243	KRBOX1	KRAB box domain containing 1	ENSG00000240747	1.95562	0.0164703	16.5835	0.00212735	0.0185068
56097	PCDHGC5	protocadherin gamma subfamily C, 5	ENSG00000240764	-3.12817	1.08407	77.8462	4.14951e-06	0.00110625
			ENSG00000240801	2.23375	5.42538	61.7746	1.18016e-05	0.00158593
			ENSG00000241112	3.55665	-0.364001	36.8416	0.000108287	0.00416251
			ENSG00000241607	1.86012	-0.250957	13.3532	0.00424943	0.0273067
632	BGLAP	bone gamma-carboxyglutamate protein	ENSG00000242252	1.52578	0.475799	12.6484	0.00500969	0.0300404
56098	PCDHGC4	protocadherin gamma subfamily C, 4	ENSG00000242419	-2.40853	1.77783	20.939	0.000952276	0.0120154
5672	PSG4	pregnancy specific beta-1-glycoprotein 4	ENSG00000243137	4.01233	0.0190529	64.2953	9.87024e-06	0.0015687
100128888	RPSAP36	ribosomal protein SA pseudogene 36	ENSG00000243175	2.23475	-0.628259	18.6138	0.00143939	0.0149633
			ENSG00000243176	-1.61764	-0.54959	13.2506	0.00435096	0.0277137
10637	LEFTY1	left-right determination factor 1	ENSG00000243709	-2.17342	3.8116	28.9081	0.000285495	0.00657541
			ENSG00000245025	-1.63929	-0.409209	11.7362	0.00625173	0.0342282
100289388	KCTD21-AS1	KCTD21 antisense RNA 1	ENSG00000246174	-1.88738	-0.649591	16.1814	0.00230704	0.0193373
158880	USP51	ubiquitin specific peptidase 51	ENSG00000247746	-1.58816	0.95697	17.5353	0.00176467	0.0166676
			ENSG00000250131	1.63148	-0.509118	12.4324	0.00527476	0.0308807
			ENSG00000250616	-2.14356	1.10622	38.8967	8.65784e-05	0.00373643
152641	WWC2-AS2	WWC2 antisense RNA 2	ENSG00000251359	-1.64349	-0.15198	12.4847	0.00520912	0.0306996
56099	PCDHGB7	protocadherin gamma subfamily B, 7	ENSG00000254122	-1.62505	5.40228	31.8923	0.000193957	0.00553698
89866	SEC16B	SEC16 homolog B, endoplasmic reticulum export factor	ENSG00000254154	-1.72579	0.43594	17.0352	0.00194508	0.0175877
			ENSG00000254192	2.05298	-0.0236373	15.7303	0.00253084	0.0203365
56104	PCDHGB1	protocadherin gamma subfamily B, 1	ENSG00000254221	-1.93056	0.271325	16.3776	0.00221717	0.0189577
			ENSG00000254277	-1.69326	0.227079	11.4308	0.00674828	0.0359706
			ENSG00000254553	-2.68742	-0.574416	9.72559	0.0105834	0.0480617
			ENSG00000254665	2.01626	2.41611	18.6379	0.001433	0.0149439
			ENSG00000254680	1.71955	0.577113	21.2125	0.000909048	0.011748
			ENSG00000255104	-1.98239	0.701926	26.9677	0.00037328	0.00758911
			ENSG00000255198	1.78281	0.613805	18.0773	0.00159129	0.0157688
			ENSG00000255666	-3.06622	0.912894	21.6601	0.000843277	0.011268
9865	TRIL	TLR4 interactor with leucine rich repeats	ENSG00000255690	-1.7417	3.72691	20.9067	0.000957543	0.0120451
56242	ZNF253	zinc finger protein 253	ENSG00000256771	-1.74153	1.91435	56.3389	1.77476e-05	0.00195476
105369340	PPP1R14B-AS1	PPP1R14B antisense RNA 1	ENSG00000256940	1.72799	1.69474	55.7803	1.85428e-05	0.00197739
			ENSG00000256950	2.16437	-0.311536	18.4763	0.00147661	0.0152077
100129128	KHDC1L	KH domain containing 1 like	ENSG00000256980	2.24139	-0.545882	19.7075	0.0011802	0.0134907
100128191	TMPO-AS1	TMPO antisense RNA 1	ENSG00000257167	-2.24195	0.68481	47.6789	3.66718e-05	0.0027244
100506551	LOC100506551	uncharacterized LOC100506551	ENSG00000257279	-2.00362	-0.59342	10.6798	0.00818595	0.0406934
			ENSG00000257951	2.07302	-0.264609	12.633	0.00502814	0.0300858
101929718	LOC101929718	uncharacterized LOC101929718	ENSG00000258471	2.2783	-0.35732	25.1788	0.000484277	0.0085844
			ENSG00000258504	3.30727	2.9694	22.6586	0.00071598	0.0102517
			ENSG00000258744	-1.60308	-0.159879	15.2469	0.00280015	0.0216083
			ENSG00000259316	-1.50663	2.02692	18.4846	0.00147432	0.0152077
			ENSG00000259623	1.75644	2.5968	68.181	7.58148e-06	0.00139238
			ENSG00000259661	1.51047	2.25351	19.1565	0.0013031	0.0142171
642366	ISL1-DT	ISL1 divergent transcript	ENSG00000259663	-1.78457	0.898817	12.852	0.00477443	0.0292284
			ENSG00000259921	1.65897	-0.354192	12.3327	0.00540282	0.0311884
119746555	LOC119746555	uncharacterized LOC119746555	ENSG00000260257	1.6128	3.60244	52.1726	2.48436e-05	0.00225256
642658	SCX	scleraxis bHLH transcription factor	ENSG00000260428	1.62068	2.74013	24.4482	0.00054074	0.00900538
			ENSG00000260465	2.13075	3.33463	23.2216	0.000654362	0.00988108
			ENSG00000261069	-1.66299	0.729581	20.4215	0.00104099	0.0125687
			ENSG00000261351	1.51042	0.696664	14.3162	0.00342234	0.0241368
			ENSG00000261641	1.83656	3.9171	38.114	9.41712e-05	0.00385922
100505817	LINC02582	long intergenic non-protein coding RNA 2582	ENSG00000261780	2.81595	0.85255	32.9885	0.000169471	0.00520667
			ENSG00000261822	3.10473	0.0171287	12.3952	0.00532208	0.0309858
			ENSG00000262801	1.64045	-0.0810142	15.5806	0.00261074	0.0207766
			ENSG00000262967	5.5246	-0.247544	51.2925	2.67508e-05	0.0023395
			ENSG00000263165	1.74458	2.73876	18.9451	0.00135427	0.0144885
112268184	KPNB1-DT	KPNB1 divergent transcript	ENSG00000263766	1.88223	3.21689	49.3016	3.17516e-05	0.00257043
100287042	MIF4GD-DT	MIF4GD divergent transcript	ENSG00000263843	-2.15089	-0.0300642	23.1242	0.000664554	0.00990504
			ENSG00000263934	1.52749	0.145391	11.525	0.00659024	0.0354677
			ENSG00000264058	-3.78516	0.505677	24.7065	0.000519919	0.00879612
400657	ZNF407-AS1	ZNF407 antisense RNA 1	ENSG00000264247	-2.02595	0.957696	32.109	0.000188797	0.00546521
			ENSG00000266086	1.5844	5.55643	41.1154	6.8719e-05	0.0033728
			ENSG00000266872	4.41124	1.73855	66.181	8.66943e-06	0.00146221
			ENSG00000267007	3.68992	0.863727	29.2339	0.000273301	0.00644421
			ENSG00000267165	3.14042	1.5705	11.9669	0.00590558	0.0329625
			ENSG00000267257	-2.70992	-0.407588	17.3491	0.00182939	0.0169227
			ENSG00000267303	5.85949	2.5897	60.8114	1.26569e-05	0.00163443
			ENSG00000267432	3.14606	-0.0681279	27.6518	0.000339063	0.00718508
			ENSG00000267601	3.12217	2.67071	26.3385	0.000408456	0.00786872
91370	LIF-AS2	LIF antisense RNA 2	ENSG00000268812	1.58625	0.985132	22.9862	0.000679322	0.00998978
			ENSG00000269176	-2.23234	-0.32899	23.1183	0.00066517	0.00990504
391769	H3Y1	H3.Y histone 1	ENSG00000269466	2.53867	2.26733	21.2554	0.000902487	0.0116998
			ENSG00000269906	1.59312	2.29825	63.2933	1.05891e-05	0.00157262
			ENSG00000269930	2.65486	-0.0128858	16.6346	0.00210573	0.0184211
			ENSG00000269937	-1.53189	1.22299	13.8391	0.00380524	0.0255886
100996928	FMC1-LUC7L2	FMC1-LUC7L2 readthrough	ENSG00000269955	-2.98155	0.266987	12.357	0.00537132	0.0310972
			ENSG00000270149	-7.99294	4.04156	111.258	7.85984e-07	0.000568005
101927931	LINC01480	long intergenic non-protein coding RNA 1480	ENSG00000270164	1.71015	3.50139	60.1043	1.33323e-05	0.00169218
			ENSG00000270696	5.08908	-0.0184991	52.0261	2.51495e-05	0.00225586
			ENSG00000270823	-1.89264	0.725421	12.2137	0.00556048	0.0317695
			ENSG00000271380	1.50435	0.401275	12.9655	0.00464898	0.0288233
			ENSG00000271787	2.33807	1.05337	26.6994	0.000387815	0.00769914
			ENSG00000272054	1.70871	-0.203227	16.4058	0.00220464	0.0189301
			ENSG00000272084	1.71846	1.08354	29.2942	0.00027111	0.00642744
			ENSG00000272449	1.54374	1.41838	19.0726	0.00132312	0.0142775
389125	MUSTN1	musculoskeletal, embryonic nuclear protein 1	ENSG00000272573	2.06365	0.763897	14.5269	0.00326804	0.0234247
			ENSG00000272812	2.62966	0.760207	43.9842	5.17277e-05	0.00304498
8509	NDST2	N-deacetylase and N-sulfotransferase 2	ENSG00000272916	-1.63166	0.985869	14.0913	0.00359679	0.0247302
			ENSG00000272994	-1.58426	0.184436	15.3709	0.00272789	0.0213153
			ENSG00000273275	-7.73245	-0.118007	42.8414	0.000155781	0.00503894
			ENSG00000273759	1.79243	0.526558	16.7852	0.00204353	0.0181438
			ENSG00000274204	2.83238	1.30138	61.8069	1.17742e-05	0.00158593
			ENSG00000274213	1.95009	1.37138	52.1266	2.49391e-05	0.00225256
			ENSG00000274292	-1.76119	1.52593	18.2944	0.00152761	0.0154425
26149	ZNF658	zinc finger protein 658	ENSG00000274349	-1.97972	0.643146	35.5181	0.000125743	0.00451829
			ENSG00000274677	2.35479	-0.663885	17.4369	0.00179854	0.0167861
			ENSG00000274976	2.56687	2.53094	42.8134	5.79748e-05	0.00319422
			ENSG00000275092	2.21743	-0.52266	19.955	0.00112957	0.0131698
			ENSG00000275216	1.56602	5.17145	27.8898	0.000328049	0.00710842
389610	XKR5	XK related 5	ENSG00000275591	-1.74243	-0.083353	10.0755	0.00961673	0.0451064
54439	RBM27	RNA binding motif protein 27	ENSG00000275740	-2.89867	0.170048	39.3066	8.28947e-05	0.00366198
			ENSG00000275857	5.65814	-0.387011	43.7576	5.28713e-05	0.00304498
			ENSG00000275888	1.67626	0.0948598	16.731	0.00206566	0.0181867
			ENSG00000276007	1.52837	0.00739421	12.3997	0.00531638	0.0309657
			ENSG00000276337	2.39082	1.87071	43.0254	5.67798e-05	0.00313884
644054	FAM25C	family with sequence similarity 25 member C	ENSG00000276430	2.16952	-0.33233	18.8254	0.00138432	0.0146301
338382	RAB7B	RAB7B, member RAS oncogene family	ENSG00000276600	-2.35948	-0.234174	19.4204	0.00124241	0.0138909
			ENSG00000277013	-1.7964	0.753163	17.992	0.00161717	0.0158825
3012	H2AC8	H2A clustered histone 8	ENSG00000277075	2.33343	0.640401	44.1471	5.09237e-05	0.00304498
			ENSG00000277511	1.94706	0.933429	32.2501	0.000185526	0.00543608
			ENSG00000277558	3.10827	-0.689343	22.0764	0.000787153	0.0108134
			ENSG00000277566	2.51262	-0.31624	25.907	0.000434884	0.00806756
			ENSG00000278493	1.84553	0.560885	21.6503	0.00084465	0.0112681
			ENSG00000278621	-3.70643	0.288608	62.2623	1.1395e-05	0.00158593
			ENSG00000279047	-2.67872	1.36637	30.2298	0.000239698	0.00603101
			ENSG00000279265	1.92116	0.0907171	9.51512	0.0112212	0.0499936
			ENSG00000279765	2.41335	2.36504	71.4231	6.14434e-06	0.00127437
			ENSG00000279766	2.10359	-0.0482637	29.9884	0.000247366	0.00614844
			ENSG00000279838	-3.9816	-0.16354	40.9628	6.97966e-05	0.0033728
			ENSG00000279862	2.50848	0.0260921	35.5792	0.000124867	0.00450859
			ENSG00000280254	-1.77859	-0.437782	14.2616	0.00346374	0.0242594
			ENSG00000280623	-1.81362	4.05564	25.1392	0.00048715	0.0085935
			ENSG00000280721	1.87308	-0.0135276	11.8219	0.00612042	0.0337327
285463	CTBP1-AS	CTBP1 antisense RNA	ENSG00000280927	-1.64964	0.726274	10.7878	0.00795795	0.0399566
			ENSG00000281490	-1.52914	0.976067	22.0494	0.000790658	0.0108351
			ENSG00000282048	-2.13607	2.03501	19.5779	0.00120782	0.0136848
			ENSG00000282907	-1.5394	-0.0480402	10.6839	0.00817717	0.0406934
			ENSG00000282988	1.74467	0.466926	24.9663	0.000499941	0.00867703
125050	RN7SK	RNA component of 7SK nuclear ribonucleoprotein	ENSG00000283293	2.1322	2.66963	61.9429	1.16594e-05	0.00158593
90332	EXOC3L2	exocyst complex component 3 like 2	ENSG00000283632	-1.78131	2.24346	22.4101	0.000745375	0.01051
			ENSG00000283633	3.87879	2.30315	186.751	6.49886e-08	0.000179033
111188157	LYNX1-SLURP2	LYNX1-SLURP2 readthrough	ENSG00000284505	2.16038	1.6236	60.897	1.2578e-05	0.00163443
			ENSG00000284669	-2.3706	1.14726	34.4017	0.000143138	0.00478499
			ENSG00000285106	1.60222	2.7765	11.7906	0.00616807	0.0338824
54816	ZNF280D	zinc finger protein 280D	ENSG00000285253	2.0117	-0.701871	9.59169	0.010984	0.0492079
284391	ZNF844	zinc finger protein 844	ENSG00000286098	7.38833	-0.583007	59.2098	4.85753e-05	0.00297671
			ENSG00000286185	4.16443	3.0282	44.7289	4.81716e-05	0.00297671
			ENSG00000286223	2.25368	0.888706	22.1483	0.000777914	0.0107241
			ENSG00000286458	-2.37232	0.332057	38.5985	8.9382e-05	0.00376026
			ENSG00000286596	-3.09258	0.350386	25.8315	0.000439716	0.00812074
			ENSG00000287527	1.56847	0.176569	13.3718	0.00423135	0.027214
			ENSG00000288075	-1.77564	-0.114136	20.0984	0.00110141	0.0130109
			ENSG00000288656	2.75097	1.71467	39.512	8.11195e-05	0.00362385
			ENSG00000288749	1.58461	1.69056	38.1052	9.42612e-05	0.00385922
8337	H2AC18	H2A clustered histone 18	ENSG00000288825	1.9146	6.70165	397.152	1.54647e-09	8.47805e-06
114118903	ARHGAP11A-SCG5	ARHGAP11A-SCG5 readthrough	ENSG00000288864	-4.65948	1.10265	41.5157	6.59853e-05	0.0033728
			ENSG00000288988	1.5752	2.96359	18.5333	0.00146106	0.0151504
			ENSG00000289154	2.19887	0.834276	37.8311	9.71093e-05	0.00394378
			ENSG00000289168	1.63309	-0.503314	12.9272	0.00469087	0.028938
			ENSG00000289316	2.0106	4.83403	102.044	1.18152e-06	0.000680107
			ENSG00000289523	1.58076	0.641205	11.51	0.00661514	0.0355068
			ENSG00000289612	2.03384	-0.153494	16.7823	0.00204472	0.0181438

## Sheet: Gene_Ontology
ONTOLOGY	ID	Description	GeneRatio	BgRatio	pvalue	p.adjust	qvalue	geneID	Count
BP	GO:0090075	relaxation of muscle	6/215	36/20973	1.63077e-06	0.00184855	0.00167761	GUCY1A1/PRKG1/P2RY1/PDE4B/HRC/ATP1A2	6
BP	GO:0071772	response to BMP	11/215	179/20973	2.50238e-06	0.00184855	0.00167761	SCX/GDF15/BMP10/LEFTY2/GPC3/BMP5/EGR1/COL2A1/LEFTY1/GDF3/CER1	11
BP	GO:0071773	cellular response to BMP stimulus	11/215	179/20973	2.50238e-06	0.00184855	0.00167761	SCX/GDF15/BMP10/LEFTY2/GPC3/BMP5/EGR1/COL2A1/LEFTY1/GDF3/CER1	11
BP	GO:0019935	cyclic-nucleotide-mediated signaling	8/215	85/20973	2.61798e-06	0.00184855	0.00167761	NPPB/SCT/RNF157/APLNR/GUCY1A1/PDE3B/PRKG1/PDE3A	8
BP	GO:0007389	pattern specification process	18/215	490/20973	3.29961e-06	0.00184855	0.00167761	HOXB8/TBX1/FOXF1/BARX1/HOXD11/APLNR/GPC3/BMP5/MEOX1/EOMES/EMX1/EGR2/LEFTY1/IHH/ALX3/XRCC2/GDF3/CER1	18
BP	GO:0071294	cellular response to zinc ion	5/215	24/20973	3.9188e-06	0.00184855	0.00167761	MT1E/MT2A/MT1X/MT1F/ZNF658	5
BP	GO:0045926	negative regulation of growth	13/215	270/20973	4.61969e-06	0.00184855	0.00167761	ALOX15B/MT1E/MT2A/NPPB/MT1X/MT1F/GDF15/RBP4/BMP10/SEMA6D/GPC3/NKD1/MEG3	13
BP	GO:0043951	negative regulation of cAMP-mediated signaling	4/215	12/20973	4.98428e-06	0.00184855	0.00167761	RNF157/APLNR/PDE3B/PDE3A	4
BP	GO:0060393	regulation of pathway-restricted SMAD protein phosphorylation	7/215	70/20973	7.48122e-06	0.00244538	0.00221925	GDF15/BMP10/EMILIN1/LEFTY2/BMP5/LEFTY1/GDF3	7
BP	GO:0071248	cellular response to metal ion	11/215	203/20973	8.37277e-06	0.00244538	0.00221925	MT1E/MT2A/MT1X/MT1F/CPNE7/PRKN/ZNF658/FOSB/SYT2/CER1/SYT4	11
BP	GO:0030509	BMP signaling pathway	10/215	167/20973	9.06614e-06	0.00244538	0.00221925	SCX/GDF15/BMP10/LEFTY2/GPC3/BMP5/EGR1/LEFTY1/GDF3/CER1	10
BP	GO:0060389	pathway-restricted SMAD protein phosphorylation	7/215	74/20973	1.08483e-05	0.00263025	0.00238702	GDF15/BMP10/EMILIN1/LEFTY2/BMP5/LEFTY1/GDF3	7
BP	GO:0043949	regulation of cAMP-mediated signaling	5/215	30/20973	1.24972e-05	0.00263025	0.00238702	SCT/RNF157/APLNR/PDE3B/PDE3A	5
BP	GO:0010273	detoxification of copper ion	4/215	15/20973	1.34162e-05	0.00263025	0.00238702	MT1E/MT2A/MT1X/MT1F	4
BP	GO:1990169	stress response to copper ion	4/215	15/20973	1.34162e-05	0.00263025	0.00238702	MT1E/MT2A/MT1X/MT1F	4
BP	GO:0048568	embryonic organ development	17/215	493/20973	1.4184e-05	0.00263025	0.00238702	HOXB8/TBX1/FOXF1/SCT/CSF2/RBP4/APLNR/PLXNA4/BMP5/EOMES/COL2A1/RYR2/IHH/PRRX1/ALX3/A2M/GDF3	17
BP	GO:0010043	response to zinc ion	6/215	53/20973	1.66253e-05	0.00290161	0.00263328	MT1E/MT2A/MT1X/MT1F/BGLAP/ZNF658	6
BP	GO:0010862	positive regulation of pathway-restricted SMAD protein phosphorylation	6/215	55/20973	2.06389e-05	0.00340199	0.00308739	GDF15/BMP10/LEFTY2/BMP5/LEFTY1/GDF3	6
BP	GO:0060395	SMAD protein signal transduction	7/215	83/20973	2.31536e-05	0.00361562	0.00328127	GDF15/BMP10/LEFTY2/BMP5/LEFTY1/ATOH8/GDF3	7
BP	GO:0061687	detoxification of inorganic compound	4/215	18/20973	2.93579e-05	0.00435524	0.0039525	MT1E/MT2A/MT1X/MT1F	4
BP	GO:0071241	cellular response to inorganic substance	11/215	234/20973	3.14758e-05	0.00444708	0.00403585	MT1E/MT2A/MT1X/MT1F/CPNE7/PRKN/ZNF658/FOSB/SYT2/CER1/SYT4	11
BP	GO:0097501	stress response to metal ion	4/215	19/20973	3.68886e-05	0.00497493	0.00451488	MT1E/MT2A/MT1X/MT1F	4
BP	GO:0019932	second-messenger-mediated signaling	13/215	330/20973	3.86858e-05	0.00499047	0.00452899	CXCR5/NPPB/SCT/RNF157/APLNR/GUCY1A1/PDE3B/PRKG1/RYR2/PDE3A/HRC/CMKLR1/ATP1A2	13
BP	GO:0045920	negative regulation of exocytosis	5/215	40/20973	5.30928e-05	0.00633652	0.00575056	CD300A/FOXF1/RSC1A1/PRKN/SYT4	5
BP	GO:0003206	cardiac chamber morphogenesis	8/215	128/20973	5.33916e-05	0.00633652	0.00575056	TBX1/FOXF1/RBP4/BMP10/TNNI1/APLNR/BMP5/RYR2	8
BP	GO:0007369	gastrulation	10/215	211/20973	6.745e-05	0.0074181	0.00673212	FOXF1/SCX/APLNR/GPC3/MIXL1/EOMES/TENM4/ATOH8/GDF3/CER1	10
BP	GO:0010463	mesenchymal cell proliferation	5/215	42/20973	6.75055e-05	0.0074181	0.00673212	TBX1/FOXF1/GPC3/IHH/PRRX1	5
BP	GO:0048706	embryonic skeletal system development	8/215	133/20973	7.00431e-05	0.00742206	0.00673572	HOXB8/TBX1/SCX/RBP4/COL2A1/IHH/PRRX1/ALX3	8
BP	GO:0071276	cellular response to cadmium ion	5/215	43/20973	7.57551e-05	0.00775053	0.00703382	MT1E/MT2A/MT1X/MT1F/CER1	5
BP	GO:0002053	positive regulation of mesenchymal cell proliferation	4/215	23/20973	8.16068e-05	0.00807091	0.00732457	TBX1/FOXF1/IHH/PRRX1	4
BP	GO:0003007	heart morphogenesis	11/215	261/20973	8.43722e-05	0.00807524	0.00732849	TBX1/FOXF1/RBP4/BMP10/TNNI1/APLNR/BMP5/COL2A1/RYR2/LEFTY1/IHH	11
BP	GO:1903861	positive regulation of dendrite extension	4/215	24/20973	9.71444e-05	0.00900711	0.00817419	RNF157/PRKN/SYT2/SYT4	4

## Sheet: GSEA
ONTOLOGY	ID	Description	setSize	enrichmentScore	NES	pvalue	p.adjust	qvalue	rank	leading_edge	core_enrichment
MF	GO:0003735	structural constituent of ribosome	156	0.553711	2.42076	1e-10	6.94e-08	5.47368e-08	4704	tags=57%, list=28%, signal=41%	RPS4Y1/ISG15/MRPS24/MRPL41/MRPS6/RPS27L/RPL37/RPS29/RPL35/MRPL34/RPS21/RPL22L1/MRPL33/RPL37A/RPL28/MRPL52/MRPL18/MRPS25/MRPL55/RPL26/RPL36A/RPL38/RPL23/MRPS15/RPL41/RPS28/RPS15/RPL36/MRPL32/MRPL27/RPL18/RPS27/RPL11/RPS16/RPS24/RPLP2/RPS25/RPL34/RPL18A/RPL32/MRPS34/MRPL57/MRPS30/MRPS5/MRPL54/RPS12/RPL19/RPL36AL/RPLP0P6/RPS8/MRPL23/NDUFA7/RPS13/MRPS21/MRPS22/RPS26/RPS19/RPS23/UBA52/MRPL46/MRPL43/RP…
CC	GO:0044391	ribosomal subunit	172	0.538534	2.36496	1e-10	6.94e-08	5.47368e-08	4704	tags=54%, list=28%, signal=39%	RPS4Y1/ISG15/MRPS24/MRPL41/MRPS6/RPS27L/RPL37/RPS29/RPL35/MRPL34/RPS21/MRPL33/MRPL48/RPL37A/RPL28/MRPL52/MRPL18/MRPL55/RPL26/RPL36A/MRPS26/RPL38/RPL23/MRPS15/RPL41/RPS28/RPS15/RPL36/MRPL32/MRPL27/RPL18/RPS27/HBA1/RPL11/RPS16/RPS24/RPLP2/RPS25/MRPL53/RPL34/RPL18A/RPL32/MRPS34/MRPL57/MRPS30/MRPS5/MRPL54/RPS12/RPL19/RPL36AL/RPLP0P6/RPS8/MRPL23/RPS13/MRPS21/MRPS22/RPS26/RPS19/EIF2A/RPS23/UBA52/MRPL46…
CC	GO:0005840	ribosome	199	0.490811	2.20638	2.07197e-09	9.57955e-07	7.55554e-07	4704	tags=51%, list=28%, signal=37%	RPS4Y1/ISG15/MRPS24/MRPL41/MRPS6/RPS27L/RPL37/RPS29/RPL35/MRPL34/RPS21/RPL22L1/MRPL33/MRPL48/RPL37A/RPL28/MRPL52/HSPA14/MRPL18/MRPL55/RPL26/RPL36A/MRPS26/RPL38/RPL23/MRPS15/RPL41/RPS28/RPS15/RPL36/MRPL32/MRPL27/RPL18/RPS27/HBA1/RPL11/RPS16/RPS24/RPLP2/RPS25/MRPL53/RPL34/RPL18A/RPL32/MRPS34/MRPL57/MRPS30/MRPS5/MRPL54/RPS12/RPL19/RPL36AL/BTF3/RPLP0P6/RPS8/MRPL23/NDUFA7/RPS13/MRPS21/MRPS22/RPS26/RPS…
BP	GO:0098813	nuclear chromosome segregation	242	-0.48378	-2.02127	2.76068e-09	9.57955e-07	7.55554e-07	3293	tags=37%, list=20%, signal=30%	FAM83D/MLH3/SMARCA5/ESCO1/TOP2B/PDS5B/TRAPPC12/DSN1/TTL/ABRAXAS1/CTNNB1/CDT1/PIBF1/CENPC/USP44/PSRC1/NDC1/CHAMP1/CDK5RAP2/INCENP/CDC27/SMC4/P3H4/SPC24/UBE2C/NUMA1/CENPK/CENPE/PRC1/MIS12/NUF2/PTTG1/TACC3/ZWINT/SPAG5/RACGAP1/CDC20/KNSTRN/SMC1A/NCAPG/ERCC4/AURKB/PLK1/STAG3/TRIP13/BUB1/PINX1/CENPS/SLX4/CHTF8/NEK2/ESCO2/NDC80/KIF23/TTN/KIF14/MAD2L1/BRIP1/FEN1/NCAPD2/MEIOC/KIF2C/NCAPG2/CCNB1/CDCA5/CDCA…
BP	GO:0007059	chromosome segregation	300	-0.459475	-1.96306	4.56952e-09	1.2685e-06	1.00048e-06	3293	tags=33%, list=20%, signal=27%	FAM83D/MLH3/SMARCA5/ESCO1/TOP2B/PDS5B/TRAPPC12/DSN1/TTL/ABRAXAS1/CTNNB1/CDT1/PIBF1/CENPC/USP44/RECQL5/PSRC1/NDC1/CHAMP1/NDE1/CDK5RAP2/INCENP/CDC27/NEK11/SMC4/P3H4/SPC24/UBE2C/NUMA1/CENPK/CENPE/PRC1/MIS12/NUF2/PTTG1/TACC3/ZWINT/SPAG5/RACGAP1/CDC20/KNSTRN/SMC1A/NCAPG/ERCC4/AURKB/PLK1/STAG3/TRIP13/CENPN/BUB1/PINX1/CENPS/SLX4/CHTF8/NEK2/ESCO2/NDC80/KIF23/TTN/CENPH/KIF14/MAD2L1/BRIP1/FEN1/NCAPD2/MEIOC…
BP	GO:0000819	sister chromatid segregation	189	-0.511615	-2.08824	1.16773e-08	2.70135e-06	2.13059e-06	2848	tags=38%, list=17%, signal=32%	SMARCA5/ESCO1/TOP2B/PDS5B/DSN1/CTNNB1/CDT1/PIBF1/CENPC/USP44/PSRC1/CHAMP1/CDK5RAP2/CDC27/SMC4/UBE2C/NUMA1/CENPK/CENPE/PRC1/MIS12/NUF2/PTTG1/TACC3/ZWINT/SPAG5/RACGAP1/CDC20/KNSTRN/SMC1A/NCAPG/AURKB/PLK1/STAG3/TRIP13/BUB1/PINX1/CHTF8/NEK2/ESCO2/NDC80/KIF23/TTN/KIF14/MAD2L1/FEN1/NCAPD2/KIF2C/NCAPG2/CCNB1/CDCA5/CDCA8/CDC6/ESPL1/SPDL1/BUB1B/HASPIN/MAP10/NUSAP1/CENPF/KIFC1/SGO1/SGO2/STAG3L1/KIF18B/GEN1…
BP	GO:0000070	mitotic sister chromatid segregation	163	-0.524875	-2.08641	2.97262e-08	5.48946e-06	4.32962e-06	2833	tags=37%, list=17%, signal=31%	CDT1/PIBF1/CENPC/USP44/PSRC1/CHAMP1/CDK5RAP2/CDC27/SMC4/UBE2C/NUMA1/CENPK/CENPE/PRC1/MIS12/NUF2/PTTG1/TACC3/ZWINT/SPAG5/RACGAP1/CDC20/KNSTRN/SMC1A/NCAPG/AURKB/PLK1/TRIP13/BUB1/PINX1/CHTF8/NEK2/NDC80/KIF23/TTN/KIF14/MAD2L1/NCAPD2/KIF2C/NCAPG2/CCNB1/CDCA5/CDCA8/CDC6/ESPL1/SPDL1/BUB1B/HASPIN/MAP10/NUSAP1/CENPF/KIFC1/SGO1/SGO2/KIF18B/GEN1/NCAPH/DSCC1/KIF4A/APC/DLGAP5
CC	GO:0030312	external encapsulating structure	400	-0.409567	-1.79454	3.55945e-08	5.48946e-06	4.32962e-06	2809	tags=32%, list=17%, signal=27%	OLFML2A/NID1/FN1/LRRC24/ELN/CDON/GPC2/ANXA6/FBN2/COCH/SDC3/ADAMTS6/MMP9/HSPG2/COL1A2/PCOLCE/WNT2B/WNT5A/THBS4/OTOGL/SMOC2/LOC102724770/FBN1/AGT/LINGO1/CCN2/CCDC80/ADAMTS15/COL12A1/ADAM11/SPON2/FCGBP/COLEC12/CCBE1/POSTN/COL21A1/HMCN2/ACAN/COL13A1/APOA4/SSC5D/COL14A1/ADAMTS1/MEGF9/LAMA1/P3H2/COL22A1/LRIG1/APOA1/MMP7/LRRC3B/ADAMTS12/LOXL4/SFRP1/SULF1/ABI3BP/ADAMTS10/COL5A2/GPC6/COL3A1/NTN1/VCAN/MATN…
CC	GO:0031012	extracellular matrix	400	-0.409567	-1.79454	3.55945e-08	5.48946e-06	4.32962e-06	2809	tags=32%, list=17%, signal=27%	OLFML2A/NID1/FN1/LRRC24/ELN/CDON/GPC2/ANXA6/FBN2/COCH/SDC3/ADAMTS6/MMP9/HSPG2/COL1A2/PCOLCE/WNT2B/WNT5A/THBS4/OTOGL/SMOC2/LOC102724770/FBN1/AGT/LINGO1/CCN2/CCDC80/ADAMTS15/COL12A1/ADAM11/SPON2/FCGBP/COLEC12/CCBE1/POSTN/COL21A1/HMCN2/ACAN/COL13A1/APOA4/SSC5D/COL14A1/ADAMTS1/MEGF9/LAMA1/P3H2/COL22A1/LRIG1/APOA1/MMP7/LRRC3B/ADAMTS12/LOXL4/SFRP1/SULF1/ABI3BP/ADAMTS10/COL5A2/GPC6/COL3A1/NTN1/VCAN/MATN…
CC	GO:0098687	chromosomal region	333	-0.424221	-1.82896	1.17356e-07	1.6289e-05	1.28474e-05	4088	tags=38%, list=25%, signal=29%	NUP43/WDR82/DDB1/TELO2/KAT7/ITGB3BP/XRCC1/CENPW/MAD1L1/BOD1L1/XRCC6/NUP37/RPA1/TTK/WAPL/NUP98/HAT1/SEPTIN6/MIS18A/MCM5/CKAP5/TP53BP1/SMCHD1/SETX/CBX1/DNMT3A/CENPL/MEN1/PDS5B/TRAPPC12/SIN3A/DSN1/NUP133/TERF2/PIF1/DCTN5/POLD1/LRIF1/DNA2/CDT1/CENPB/CENPC/CTC1/MCM7/CHD4/APEX1/PRKDC/CHAMP1/NDE1/DCLRE1B/CHEK1/INCENP/MSH2/RECQL4/SMC4/MIS18BP1/SPC24/CENPA/CENPK/CENPE/RPA2/H2AX/MIS12/NUF2/MCM2/MCM4/CENPI/…
BP	GO:0140014	mitotic nuclear division	272	-0.435627	-1.84292	1.80034e-07	2.27171e-05	1.79173e-05	3038	tags=32%, list=18%, signal=27%	DSN1/MAP9/PRMT5/ABRAXAS1/CDT1/SPAST/PIBF1/CENPC/USP44/PSRC1/CHAMP1/NDE1/CHEK1/CDK5RAP2/CDC27/SMC4/UBE2C/NUMA1/CENPK/CENPE/ANLN/PRC1/MIS12/NUF2/PTTG1/PDGFRB/TACC3/ZWINT/SPAG5/RACGAP1/CDC20/KNSTRN/CUL7/SMC1A/NCAPG/DMRT1/BMP4/AURKB/PLK1/KIF20B/TPX2/TRIP13/BUB1/MYBL2/PINX1/CEP192/CHTF8/AURKA/NEK2/NDC80/KIF15/PDGFB/CDC25C/KIF23/TTN/KIF14/BMP7/MAD2L1/NCAPD2/KIF2C/MTBP/NCAPG2/CCNB1/EGF/CDCA5/CDCA8/CDC6/…
BP	GO:0000280	nuclear division	368	-0.407854	-1.78028	2.33627e-07	2.70229e-05	2.13134e-05	3283	tags=32%, list=20%, signal=26%	TUBB8/MLH3/SMARCA5/WASHC5/TOP2B/PDS5B/DSN1/MAP9/PRMT5/BCL2L11/ABRAXAS1/CDT1/SPAST/PIBF1/CENPC/USP44/PSRC1/NDC1/CHAMP1/NDE1/CHEK1/CDK5RAP2/INCENP/CDC27/WNT5A/SMC4/P3H4/UBE2C/NUMA1/CENPK/CENPE/ANLN/PRC1/MIS12/NUF2/PTTG1/PDGFRB/MASTL/TACC3/GPR3/ZWINT/SPAG5/RACGAP1/CDC20/KNSTRN/CUL7/SMC1A/CYP26B1/RAD51AP1/NCAPG/ERCC4/DMRT1/BMP4/AURKB/PLK1/KIF20B/TPX2/STAG3/TRIP13/BUB1/MYBL2/PINX1/CCNB2/CENPS/SLX4/CEP…
BP	GO:0048285	organelle fission	413	-0.39606	-1.74016	2.80454e-07	2.99438e-05	2.36171e-05	3038	tags=29%, list=18%, signal=24%	DSN1/MAP9/PRMT5/BCL2L11/ABRAXAS1/CDT1/SPAST/PEX19/PIBF1/CENPC/USP44/PSRC1/NDC1/CHAMP1/NDE1/CHEK1/CDK5RAP2/INCENP/CDC27/MTFR2/WNT5A/SMC4/P3H4/UBE2C/NUMA1/CENPK/CENPE/ANLN/PRC1/MIS12/MIEF1/NUF2/PTTG1/PDGFRB/MASTL/TACC3/GPR3/ZWINT/SPAG5/RACGAP1/CDC20/KNSTRN/CUL7/SMC1A/CYP26B1/RAD51AP1/NCAPG/ERCC4/DMRT1/BMP4/AURKB/PLK1/KIF20B/TPX2/STAG3/TRIP13/BUB1/MYBL2/PINX1/CCNB2/CENPS/SLX4/CEP192/CHTF8/AURKA/NEK2…
CC	GO:0098798	mitochondrial protein-containing complex	271	0.39668	1.83614	3.98284e-07	3.9487e-05	3.1144e-05	4993	tags=45%, list=30%, signal=32%	NDUFA4L2/C15orf48/COX7A1/MRPS24/ATP5ME/MRPL41/MRPS6/PAM16/ND6/MRPL34/UQCRQ/MRPL33/NDUFB1/MRPL48/NDUFS6/MRPL52/MCUB/PPIF/MRPL18/CHCHD10/NDUFB7/MRPL55/NDUFC1/TOMM5/NDUFC2-KCTD14/DNAJC15/NDUFA3/MRPS26/ATP5MK/MRPS15/ATP5MF/MICU3/TOMM7/BAX/ROMO1/NDUFA1/ATP5MG/COX7B/MRPL32/ATP5PD/MRPL27/COX6A1/ATP5MJ/UQCRH/ATP5F1E/MRPL53/NDUFA11/TIMM13/NDUFA2/NDUFS7/UQCRB/MRPS34/MRPL57/MRPS30/UQCR10/MRPS5/MRPL54/ND4L/N…
MF	GO:0140097	catalytic activity, acting on DNA	206	-0.466439	-1.92434	4.51307e-07	4.17609e-05	3.29375e-05	4520	tags=45%, list=27%, signal=33%	CHD6/RFC2/POLG/RBBP8/RBBP4/OGG1/MBD4/BPTF/ENDOV/POLI/NEIL2/CHD3/BTAF1/ERCC2/MUTYH/MSH6/CHD9/TOP1/SMARCA1/XRCC1/RFC4/XRCC6/THAP9/ZGRF1/MCM5/SETX/RFC3/SMARCA5/FTO/MYO18A/DNMT3A/CECR2/RFC5/TOP2B/N6AMT1/CHD7/EXOG/TERF2/PIF1/TDP1/POLD1/RECQL/PRIMPOL/CHD8/DNA2/MCM7/HELQ/CHD4/RECQL5/APEX1/DCLRE1B/RUVBL1/APLF/MSH2/ATAD5/HLTF/RECQL4/ZRANB3/DCLRE1C/POLE/EXO5/MCM2/TTF2/MCM4/UNG/MYO18A/MCM8/POLD3/RAG1/ERCC4/…
CC	GO:0062023	collagen-containing extracellular matrix	305	-0.413148	-1.76836	6.87706e-07	5.96585e-05	4.70536e-05	2788	tags=31%, list=17%, signal=26%	NID1/FN1/ELN/CDON/GPC2/ANXA6/FBN2/COCH/SDC3/MMP9/HSPG2/COL1A2/PCOLCE/WNT2B/WNT5A/THBS4/SMOC2/FBN1/AGT/CCN2/CCDC80/ADAMTS15/COL12A1/ADAM11/POSTN/COL21A1/HMCN2/ACAN/COL13A1/APOA4/SSC5D/COL14A1/ADAMTS1/MEGF9/LAMA1/P3H2/APOA1/LOXL4/SFRP1/SULF1/ABI3BP/ADAMTS10/COL5A2/GPC6/COL3A1/NTN1/VCAN/MATN3/THBS1/COL15A1/KAZALD1/PDGFB/TNC/DAG1/FBN3/BMP7/SFRP2/LOXL3/LAMA4/COL24A1/NCAM1/CSPG4/VWF/FRAS1/NID2/EMILIN3/…
CC	GO:0000776	kinetochore	143	-0.511188	-2.00833	7.90581e-07	6.45486e-05	5.09105e-05	3904	tags=42%, list=24%, signal=32%	ITGB3BP/CENPW/MAD1L1/BOD1L1/NUP37/TTK/NUP98/SEPTIN6/CKAP5/TP53BP1/TRAPPC12/SIN3A/DSN1/NUP133/DCTN5/CDT1/CENPC/CHAMP1/NDE1/INCENP/SPC24/CENPA/CENPK/CENPE/MIS12/NUF2/CENPI/ZWINT/SPAG5/KNSTRN/CENPO/SMC1A/CENPM/AURKB/DYNC1I1/PLK1/CENPN/BUB1/PINX1/CBX5/CENPS/NEK2/NDC80/CENPH/MAD2L1/KIF2C/MTBP/SKA1/CCNB1/BIRC5/SPDL1/BUB1B/CENPF/SGO1/SGO2/KNL1/APC/SKA3/SPC25/ERCC6L
CC	GO:0000793	condensed chromosome	223	-0.457213	-1.90133	9.42369e-07	7.26671e-05	5.73137e-05	3914	tags=37%, list=24%, signal=29%	BAZ1B/ITGB3BP/CENPW/MAD1L1/BOD1L1/NUP37/TTK/WAPL/NUP98/NOL6/SEPTIN6/CKAP5/TP53BP1/MLH3/SMARCA5/TRAPPC12/SIN3A/DSN1/NUP133/DCTN5/CDT1/CENPB/CENPC/CHAMP1/NDE1/CHEK1/INCENP/P3H4/SPC24/CENPA/CENPK/CENPE/H2AX/MIS12/NUF2/CENPI/ZWINT/SPAG5/KNSTRN/CENPO/SMC1A/CDX2/CENPM/NCAPG/AURKB/DYNC1I1/SUV39H1/PLK1/STAG3/CENPN/BUB1/PINX1/CBX5/CENPS/NEK2/NDC80/TTN/CENPH/MAD2L1/NCAPD2/KIF2C/MTBP/SKA1/CCNB1/BIRC5/SPDL1/…
CC	GO:0000779	condensed chromosome, centromeric region	153	-0.49514	-1.95984	1.19496e-06	8.7295e-05	6.88509e-05	3904	tags=41%, list=24%, signal=32%	ITGB3BP/CENPW/MAD1L1/BOD1L1/NUP37/TTK/NUP98/SEPTIN6/CKAP5/TP53BP1/TRAPPC12/SIN3A/DSN1/NUP133/DCTN5/CDT1/CENPB/CENPC/CHAMP1/NDE1/INCENP/SPC24/CENPA/CENPK/CENPE/MIS12/NUF2/CENPI/ZWINT/SPAG5/KNSTRN/CENPO/SMC1A/CENPM/NCAPG/AURKB/DYNC1I1/PLK1/CENPN/BUB1/PINX1/CBX5/CENPS/NEK2/NDC80/CENPH/MAD2L1/NCAPD2/KIF2C/MTBP/SKA1/CCNB1/BIRC5/SPDL1/BUB1B/CENPF/SGO1/SGO2/KNL1/APC/SKA3/SPC25/ERCC6L
CC	GO:0015934	large ribosomal subunit	109	0.504546	2.06409	1.41243e-06	9.80225e-05	7.73118e-05	5432	tags=60%, list=33%, signal=40%	MRPL41/RPL37/RPL35/MRPL34/MRPL33/MRPL48/RPL37A/RPL28/MRPL52/MRPL18/MRPL55/RPL26/RPL36A/RPL38/RPL23/RPL41/RPL36/MRPL32/MRPL27/RPL18/RPL11/RPLP2/MRPL53/RPL34/RPL18A/RPL32/MRPL57/MRPS30/MRPL54/RPL19/RPL36AL/RPLP0P6/MRPL23/UBA52/MRPL46/MRPL43/MRPL38/RPL31/MRPL9/RPL29/RPL39L/RPL26L1/RPL39/RPL8/RPL22/MRPL2/MRPL16/RPL12/RPL5/RPL27A/MRPL14/MRPL21/RPL24/MRPL40/RPL13/MRPL12/RPL35A/MRPL36/MRPL58/RPL14/RPL27…
BP	GO:0006260	DNA replication	261	-0.431858	-1.82487	2.41818e-06	0.00015983	0.00012606	4015	tags=38%, list=24%, signal=29%	KAT7/JADE3/TOP1/TP53/EME1/KIN/FBXO5/TIPIN/NASP/RFC4/BOD1L1/RPA1/ZGRF1/WAPL/POLD2/SUPT16H/TTF1/MCM5/CHAF1B/ZBTB38/BRPF3/RFC3/SMARCA5/ESCO1/RNASEH2A/ACVRL1/RFC5/REPIN1/SIN3A/TERF2/PIF1/POLD1/RRM1/RECQL/CDC7/PRIMPOL/DNA2/CDT1/ANKRD17/CTC1/NUCKS1/MCM7/RECQL5/CHEK1/RUVBL1/ATAD5/POLA2/RECQL4/TICRR/ZRANB3/RPA2/TRAIP/TONSL/POLE/CHAF1A/MCM2/MCM4/POLD3/ETAA1/WDHD1/ORC6/ORC1/CDK1/PCLAF/GLI1/CENPS/MCM3/SLX4/…
BP	GO:0006261	DNA-templated DNA replication	150	-0.493504	-1.95081	2.93719e-06	0.000177253	0.000139802	3924	tags=43%, list=24%, signal=33%	KAT7/EME1/FBXO5/TIPIN/RFC4/BOD1L1/RPA1/ZGRF1/POLD2/MCM5/RFC3/RFC5/TERF2/POLD1/RRM1/RECQL/CDC7/PRIMPOL/DNA2/CDT1/NUCKS1/MCM7/RECQL5/ATAD5/POLA2/RECQL4/TICRR/ZRANB3/TRAIP/TONSL/POLE/MCM2/MCM4/POLD3/ETAA1/WDHD1/ORC6/ORC1/CENPS/MCM3/GINS2/CHTF8/DBF4B/TIMELESS/GINS1/RFWD3/MCM6/POLE2/FEN1/POLQ/TWNK/CDC6/RAD51/CDC45/PRIM1/E2F8/SLFN11/GEN1/MCM10/SETMAR/DSCC1/DACH1/GINS4/BRCA2
CC	GO:0000775	chromosome, centromeric region	208	-0.44971	-1.85874	2.86093e-06	0.000177253	0.000139802	3904	tags=39%, list=24%, signal=30%	ITGB3BP/CENPW/MAD1L1/BOD1L1/NUP37/TTK/WAPL/NUP98/SEPTIN6/MIS18A/CKAP5/TP53BP1/CBX1/DNMT3A/CENPL/PDS5B/TRAPPC12/SIN3A/DSN1/NUP133/DCTN5/CDT1/CENPB/CENPC/CHAMP1/NDE1/INCENP/SMC4/MIS18BP1/SPC24/CENPA/CENPK/CENPE/MIS12/NUF2/CENPI/ZWINT/SPAG5/KNSTRN/CENPO/SMC1A/CENPM/NCAPG/AURKB/DYNC1I1/SUV39H1/PLK1/STAG3/CENPN/BUB1/PINX1/SUV39H2/CBX5/CENPS/NEK2/ESCO2/NDC80/CENPH/MAD2L1/NCAPD2/KIF2C/MTBP/ZNF618/SKA1/C…
CC	GO:0098800	inner mitochondrial membrane protein complex	146	0.454747	1.95242	3.27634e-06	0.000189482	0.000149447	4970	tags=51%, list=30%, signal=36%	NDUFA4L2/C15orf48/COX7A1/ATP5ME/PAM16/ND6/UQCRQ/NDUFB1/NDUFS6/MCUB/CHCHD10/NDUFB7/NDUFC1/NDUFC2-KCTD14/DNAJC15/NDUFA3/ATP5MK/ATP5MF/MICU3/ROMO1/NDUFA1/ATP5MG/COX7B/ATP5PD/COX6A1/ATP5MJ/UQCRH/ATP5F1E/NDUFA11/NDUFA2/NDUFS7/UQCRB/UQCR10/ND4L/NDUFA6/NDUFB2/GRPEL1/COX7C/NDUFA7/NDUFA12/NDUFS2/GRPEL2/ND4/MICOS13/COX8A/NDUFB4/COX7A2L/TIMM10B/COX5A/NDUFV1/MCU/NDUFS8/HSPA9/SMDT1/COX4I1/TIMM9/NDUFS5/COX6B1/…
BP	GO:0006281	DNA repair	494	-0.361136	-1.61406	3.49245e-06	0.000193901	0.000152932	4258	tags=32%, list=26%, signal=24%	GTF2I/FANCC/OGG1/MBD4/ENDOV/TTC5/POLI/NEIL2/BRCC3/ERCC2/DDB1/ABL1/KAT7/MUTYH/MSH6/RADX/TP53/EME1/KIN/XRCC1/HROB/RFC4/BOD1L1/TP73/XRCC6/RPA1/ATRIP/POLD2/SUPT16H/ZFYVE26/PPP4R3B/EEPD1/FANCG/TNKS1BP1/PMS2/MCM5/CHAF1B/TP53BP1/SMCHD1/PMS1/SETX/MBTD1/TAOK1/RFC3/MLH3/RNASEH2A/FTO/RFC5/MEN1/PDS5B/PALB2/RHNO1/ASF1A/PRPF19/TERF2/PIF1/TDP1/POLD1/RRM1/RECQL/CDC7/ABRAXAS1/PRIMPOL/FAM168A/DNA2/GTF2H3/INTS3/NUC…
BP	GO:0098742	cell-cell adhesion via plasma-membrane adhesion molecules	193	-0.44428	-1.81934	1.07837e-05	0.000575684	0.000454051	2582	tags=32%, list=16%, signal=27%	FAT1/AMIGO2/PCDHA6/FAT3/PCDHA8/SDK2/LRRC4C/MAPK7/PCDHB10/PCDHA4/PCDHA12/FAT4/CD6/CRB2/PCDHA11/PCDH11Y/UNC5D/AMIGO1/BMP2/NECTIN1/SDK1/PCDHA9/PKD1/APOA1/PCDHAC1/CX3CL1/PCDHGB4/CELSR2/GPC6/CDH10/PCDH8/ROBO1/TENM2/PCDHGA11/FAT2/LRFN3/LRFN5/RET/DAB1/PCDHA2/CLSTN2/PCDH17/CELSR3/CLDN19/PCDH10/MMP24/PCDHGB6/PCDH18/PCDHB11/CADM3/MDGA1/HMCN1/DCHS1/FLRT3/PCDHGB2/SPARCL1/PCDHGB7/AMIGO3/PCDHGB1/TENM4/PCDHGC4/…
BP	GO:0001822	kidney development	260	-0.411369	-1.73981	1.3773e-05	0.000708036	0.000558439	3718	tags=38%, list=22%, signal=30%	LHX1/ROBO2/FGFR2/IFT88/PROM1/PLXND1/PROX1/DACT2/TGFB2/ZBTB14/EFNB2/RIDA/CC2D2A/TBC1D32/ARID5B/ACVR2B/PDGFD/NUP133/PLCE1/BCL2L11/PRDM1/WWTR1/PCSK5/CTNNB1/ACTA2/NID1/AP2B1/GDF6/SMAD1/PKD2/IRX3/SGPL1/NOTCH2/ADAMTS6/PTCH1/MMP9/WNT2B/WNT5A/KANK2/PCSK9/EDNRB/SMO/FOXJ1/FBN1/MAGED1/GZF1/AGT/NRP1/EPHA4/DLG5/PDGFRB/GLI3/SLIT2/CYP26B1/RPGRIP1L/EYA1/BMP4/KIF26B/BMP2/BCL2/NOTCH3/ADAMTS1/ZBTB16/PKD1/GFRA1/LRP4…
BP	GO:0000725	recombinational repair	152	-0.463969	-1.83485	2.30521e-05	0.00114272	0.000901284	3940	tags=34%, list=24%, signal=26%	RADX/XRCC1/HROB/RPA1/ZFYVE26/MCM5/TP53BP1/SMCHD1/MBTD1/PALB2/RHNO1/RECQL/CDC7/INTS3/NUCKS1/MCM7/HELQ/RECQL5/CHEK1/RUVBL1/FANCB/RECQL4/RPA2/TONSL/H2AX/MCM2/MCM4/AP5S1/MCM8/RAD51AP1/ERCC4/MCM3/SLX4/GINS2/PARP1/TIMELESS/RFWD3/MCM6/RAD54L/FEN1/POLQ/RAD51/CDC45/PARPBP/GEN1/BRCA1/GINS4/USP51/BRCA2/KDM4D/XRCC2
MF	GO:0005201	extracellular matrix structural constituent	126	-0.490104	-1.89432	3.01001e-05	0.00135013	0.00106487	2788	tags=37%, list=17%, signal=31%	NID1/FN1/ELN/FBN2/HSPG2/COL1A2/PCOLCE/FBN1/COL12A1/POSTN/COL21A1/HMCN2/ACAN/COL13A1/COL14A1/LAMA1/COL22A1/ABI3BP/COL5A2/COL3A1/VCAN/MATN3/THBS1/COL15A1/TNC/FBN3/LAMA4/CHI3L1/COL24A1/VWF/FRAS1/NID2/EMILIN3/COL6A3/MXRA5/BGN/SPON1/COL8A2/HMCN1/EMILIN1/COL5A3/MMRN2/DCN/MFAP4/COL2A1/ZP4
BP	GO:0007156	homophilic cell adhesion via plasma membrane adhesion molecules	118	-0.496965	-1.88978	2.88949e-05	0.00135013	0.00106487	2582	tags=36%, list=16%, signal=30%	FAT1/AMIGO2/PCDHA6/FAT3/PCDHA8/SDK2/PCDHB10/PCDHA4/PCDHA12/FAT4/PCDHA11/PCDH11Y/AMIGO1/NECTIN1/SDK1/PCDHA9/PKD1/PCDHAC1/PCDHGB4/CELSR2/CDH10/PCDH8/ROBO1/PCDHGA11/FAT2/RET/PCDHA2/CLSTN2/PCDH17/CELSR3/PCDH10/PCDHGB6/PCDH18/PCDHB11/CADM3/HMCN1/DCHS1/PCDHGB2/PCDHGB7/PCDHGB1/PCDHGC4/PCDHGC5
BP	GO:0002181	cytoplasmic translation	143	0.440157	1.8879	3.01542e-05	0.00135013	0.00106487	5985	tags=65%, list=36%, signal=42%	EIF3CL/DPH7/RPL37/RPS29/RPL35/RPS21/RPL22L1/CPEB2/RPL37A/RPL28/RPL26/RPL36A/RPL38/RPL23/RPL41/RPS28/RPS15/RPL36/YBX3/RPL18/RPS27/RPL11/RPS16/RPS24/RPLP2/RPS25/RPL34/RPL18A/RPL32/EIF4A2/RPS12/RPL19/RPLP0P6/RPS8/RPS13/ZC3H15/RPS26/RPS19/RPS23/UBA52/RPS17/RPL31/RPS18/FTSJ1/FMR1/RPL29/RPS5/RPL26L1/RPL39/RPL8/RPL22/RPL12/RPS6/RPS15A/RPS7/HNRNPD/SLBP/RPL5/RPL27A/EIF2S2/RPS11/METTL3/RPS20/RPL24/CPEB4/RP…
BP	GO:0000724	double-strand break repair via homologous recombination	150	-0.462629	-1.82877	4.12659e-05	0.00178991	0.00141173	3566	tags=31%, list=22%, signal=24%	ZFYVE26/MCM5/TP53BP1/SMCHD1/MBTD1/PALB2/RECQL/CDC7/INTS3/NUCKS1/MCM7/HELQ/RECQL5/CHEK1/RUVBL1/FANCB/RECQL4/RPA2/TONSL/H2AX/MCM2/MCM4/AP5S1/MCM8/RAD51AP1/ERCC4/MCM3/SLX4/GINS2/PARP1/TIMELESS/RFWD3/MCM6/RAD54L/FEN1/POLQ/RAD51/CDC45/PARPBP/GEN1/BRCA1/GINS4/USP51/BRCA2/KDM4D/XRCC2
BP	GO:0006302	double-strand break repair	256	-0.393725	-1.6604	4.64286e-05	0.00195281	0.00154021	3940	tags=30%, list=24%, signal=24%	RADX/TP53/EME1/XRCC1/XRCC6/RPA1/ZFYVE26/PPP4R3B/TNKS1BP1/MCM5/TP53BP1/SMCHD1/SETX/MBTD1/PALB2/PRPF19/TDP1/RECQL/CDC7/ABRAXAS1/DNA2/INTS3/NUCKS1/MCM7/HELQ/RECQL5/PRKDC/DCLRE1B/CHEK1/RUVBL1/FANCB/APLF/MSH2/RECQL4/DCLRE1C/RPA2/TONSL/H2AX/MCM2/MCM4/AP5S1/MCM8/EYA1/RAD51AP1/ERCC4/GGN/TRIP13/DCLRE1A/MCM3/SLX4/GINS2/PARP1/ESCO2/TIMELESS/RFWD3/MCM6/RAD54L/HMGA2/BRIP1/FEN1/POLQ/MEIOC/CDCA5/OTUB2/RAD51/CYR…
MF	GO:0005509	calcium ion binding	492	-0.342652	-1.53293	5.31058e-05	0.00216797	0.00170991	2643	tags=24%, list=16%, signal=20%	SYT7/FBN2/PLA2G4F/PKD2/NOTCH4/FAT1/STIM1/NOTCH2/SYT11/SLC8A1/HSPG2/PCDHA6/FAT3/CEMIP2/SVEP1/ITPR1/THBS4/UNC13A/PCDHA8/SMOC2/FBN1/EHD4/PCDHB10/PCDHA4/SELENON/MAN1C1/EML1/PCDHA12/FAT4/CRB2/RAB11FIP3/PCDHA11/PCDH11Y/SLIT2/PPP2R3A/CCBE1/RAPGEF2/FSTL5/HMCN2/EDEM3/PCDHA9/NOTCH3/SNED1/LRP4/CAPN14/PCDHAC1/PCDHGB4/SULF1/CELSR2/PLA2G4A/VCAN/MATN3/CDH10/THBS1/PADI2/HPCAL4/TTN/TBC1D8B/RYR1/DAG1/NCALD/PCDH8/F…
BP	GO:0007369	gastrulation	167	-0.444122	-1.78494	5.56057e-05	0.00218421	0.00172272	4000	tags=41%, list=24%, signal=31%	ITGAV/NF2/INHBA/TP53/WNK1/TBX6/LHX1/POGLUT1/EXOC4/FGFR2/MMP14/SRF/DLD/MYADM/FRS2/ARMC5/ACVR2B/CTR9/CTNNB1/FN1/KDM6B/SMAD1/WLS/MMP9/WNT5A/ITGB3/RTF1/APLN/MAPK7/FZD7/CRB2/COL12A1/ITGB5/EYA1/BMP4/TASOR/POU5F1/APOA1/NANOG/PHLDB1/ITGA4/SFRP1/COL5A2/OSR1/OTX2/AMOT/DAG1/BMP7/HMGA2/TGIF2/SFRP2/NR4A3/MEGF8/NODAL/ITGA8/SOX2/LEF1/EYA2/APELA/TBXT/APLNR/GPC3/MIXL1/EOMES/TENM4/ATOH8/GDF3/CER1
CC	GO:0098984	neuron to neuron synapse	294	-0.381898	-1.63104	5.66511e-05	0.00218421	0.00172272	4621	tags=37%, list=28%, signal=27%	SPTBN1/CDK5R1/ACTR2/KALRN/ADORA1/DBNL/BMPR2/ND2/CTNND2/NLGN4X/DROSHA/USP8/CNIH2/CACNA1C/TANC1/LRRC4B/CAMK1/LZTS1/NLGN2/PPP1R9B/HNRNPH2/RAB8A/SORCS2/INPP4A/PRRT1/GRIN2A/MINK1/ADGRL1/EFNB2/SOS1/TNIK/DNAJC6/KCND1/DCLK1/SEMA4F/GOPC/CAP2/PTPRS/SRC/SEMA4C/DLGAP3/IQSEC1/GRIP1/KCNH1/CTNNB1/GRID2/NRGN/SYT7/GAP43/SYT11/DLG2/SLC8A1/PTCH1/PAK3/LRFN1/ITPR1/HOMER1/BCR/SHANK2/LRRC4C/MPP2/PRRT2/SORCS3/NLGN3/CNKS…
MF	GO:0008017	microtubule binding	241	-0.398723	-1.669	6.35951e-05	0.00238568	0.00188162	3015	tags=28%, list=18%, signal=23%	MAP9/BCL2L11/KIF13B/ABRAXAS1/HAUS4/SPAST/FHDC1/DIAPH3/GAS2L1/PSRC1/STIM1/NDE1/KIF12/CDK5RAP2/TRPV4/SPC24/NUMA1/CCDC88C/CENPE/PRC1/KIF27/EML1/SPAG5/RACGAP1/KNSTRN/ALMS1/KIF21B/MAP1LC3C/VASH2/KIF26B/CLIP2/DYNC1I1/PLK1/GLI1/KIF20B/TPX2/KIF26A/MAP1A/KATNAL2/GJB6/KIF15/KIF23/KIF14/CCDC88A/KIF2C/CAPN6/KIF20A/SKA1/FGF13/BIRC5/MAP10/NUSAP1/CENPF/KIFC1/KIF11/APC2/GAS2L3/DCX/KIF18B/GTSE1/JAKMIP2/KIF4A/APC/…
CC	GO:0005743	mitochondrial inner membrane	453	0.31078	1.49333	6.76104e-05	0.00246956	0.00194778	4836	tags=39%, list=29%, signal=28%	NDUFA4L2/C15orf48/COX20/IFI6/RDH13/COX7A1/MTLN/MRPS24/ATP5ME/MRPL41/CYP1A1/COX6B2/MRPS6/UQCC2/ACAD11/BCL2L1/PAM16/PET100/ND6/MRPL34/SLC25A30/UQCRQ/MRPL33/PSEN2/NDUFB1/MRPL48/NDUFS6/MRPL52/UQCC3/MCUB/MRPL18/CHCHD10/MRPS25/NDUFB7/PLA2G4B/MRPL55/HIGD1A/NDUFC1/LGALS3/NDUFC2-KCTD14/DNAJC15/CLU/PISD/NDUFA3/AURKAIP1/MRPS26/ATP5MK/LETM2/MRPS15/ETFDH/ATP5MF/MICU3/ACADVL/ROMO1/NDUFA1/ATP5MG/COX7B/MRPL32/AT…
CC	GO:0032279	asymmetric synapse	276	-0.377614	-1.59819	8.63134e-05	0.00307187	0.00242283	4621	tags=37%, list=28%, signal=27%	SPTBN1/CDK5R1/ACTR2/KALRN/ADORA1/DBNL/BMPR2/ND2/CTNND2/NLGN4X/DROSHA/USP8/CNIH2/CACNA1C/TANC1/LRRC4B/CAMK1/LZTS1/PPP1R9B/HNRNPH2/RAB8A/SORCS2/INPP4A/PRRT1/GRIN2A/MINK1/ADGRL1/EFNB2/SOS1/TNIK/DNAJC6/KCND1/DCLK1/SEMA4F/GOPC/CAP2/PTPRS/SRC/SEMA4C/DLGAP3/IQSEC1/GRIP1/KCNH1/CTNNB1/GRID2/NRGN/GAP43/SYT11/DLG2/SLC8A1/PTCH1/PAK3/LRFN1/ITPR1/HOMER1/BCR/SHANK2/LRRC4C/MPP2/PRRT2/SORCS3/NLGN3/CNKSR2/EPHA4/DL…
MF	GO:0015631	tubulin binding	330	-0.361212	-1.55435	0.000103432	0.00358908	0.00283077	3021	tags=25%, list=18%, signal=20%	TBCC/MAP9/BCL2L11/KIF13B/ABRAXAS1/HAUS4/SPAST/FHDC1/TTLL4/DIAPH3/GAS2L1/PSRC1/STIM1/SYT11/NDE1/KIF12/CDK5RAP2/TRPV4/SPC24/NUMA1/CCDC88C/CENPE/PRC1/KIF27/EML1/SPAG5/RACGAP1/KNSTRN/ALMS1/KIF21B/MAP1LC3C/VASH2/KIF26B/CLIP2/DYNC1I1/PLK1/GLI1/KIF20B/TPX2/IFT81/KIF26A/MAP1A/DIXDC1/KATNAL2/GJB6/KIF15/KIF23/KIF14/DAG1/NCALD/CCDC88A/TBCE/KIF2C/STMN2/CAPN6/KIF20A/SKA1/FGF13/BIRC5/MAP10/NUSAP1/CENPF/KIFC1/K…
BP	GO:0007088	regulation of mitotic nuclear division	100	-0.487664	-1.8126	0.000116545	0.00394549	0.00311187	2599	tags=35%, list=16%, signal=30%	USP44/CHEK1/CDK5RAP2/CDC27/PDGFRB/ZWINT/CUL7/DMRT1/BMP4/AURKB/PLK1/KIF20B/TRIP13/BUB1/AURKA/NEK2/NDC80/PDGFB/CDC25C/BMP7/MAD2L1/MTBP/CCNB1/EGF/ESPL1/SPDL1/BUB1B/CCDC8/NUSAP1/CENPF/GEN1/CDCA2/APC/MKI67/DLGAP5
BP	GO:1901987	regulation of cell cycle phase transition	352	-0.359359	-1.55898	0.00012247	0.00404735	0.00319221	4572	tags=38%, list=28%, signal=28%	MECP2/DUSP1/CDC14B/NAE1/TRIM39/CCL2/NKX3-1/DYRK3/ZFP36L1/APBB2/ZWILCH/CTDSPL/APPL2/INTS7/BRCC3/KLHL22/ERCC2/CDKN2B/DDB1/PSME3/INHBA/PPP1R9B/TP53/EME1/MAD1L1/FBXO5/TIPIN/ATRIP/TTK/PROX1/TP53BP1/PABIR1/TAOK1/FAM83D/TCIM/BRSK1/MEN1/RHNO1/SIN3A/MAP3K20/PRPF19/STK33/RRM1/CDC7/ABRAXAS1/ZNF16/DNA2/CDT1/ZNF655/ANKRD17/CPSF3/INTS3/FOXO4/CTC1/PKIA/MEPCE/PKD2/KLHL18/USP44/APEX1/PRKDC/CHEK1/CDK5RAP2/CDC27/MS…
BP	GO:0072001	renal system development	268	-0.383004	-1.61814	0.000127489	0.00411524	0.00324575	3718	tags=38%, list=22%, signal=30%	LHX1/ROBO2/FGFR2/IFT88/PROM1/PLXND1/PROX1/DACT2/TGFB2/ZBTB14/EFNB2/RIDA/CC2D2A/TBC1D32/ARID5B/ACVR2B/PDGFD/NUP133/PLCE1/BCL2L11/PRDM1/WWTR1/PCSK5/CTNNB1/ACTA2/NID1/AP2B1/GDF6/SMAD1/PKD2/IRX3/SGPL1/NOTCH2/ADAMTS6/PTCH1/MMP9/WNT2B/WNT5A/KANK2/PCSK9/MYOCD/EDNRB/SMO/FOXJ1/FBN1/MAGED1/GZF1/AGT/NRP1/EPHA4/DLG5/PDGFRB/GLI3/SLIT2/CYP26B1/RPGRIP1L/EYA1/BMP4/KIF26B/BMP2/BCL2/NOTCH3/ADAMTS1/ZBTB16/PKD1/GFRA…
BP	GO:0051783	regulation of nuclear division	117	-0.474851	-1.79999	0.000137216	0.00432854	0.00341399	2599	tags=34%, list=16%, signal=29%	USP44/CHEK1/CDK5RAP2/CDC27/WNT5A/PDGFRB/GPR3/ZWINT/CDC20/CUL7/RAD51AP1/DMRT1/BMP4/AURKB/PLK1/KIF20B/TRIP13/BUB1/AURKA/NEK2/NDC80/PDGFB/CDC25C/BMP7/MAD2L1/MTBP/CCNB1/EGF/ESPL1/SPDL1/BUB1B/CCDC8/NUSAP1/CENPF/GEN1/CDCA2/APC/MKI67/DLGAP5/PDE3A
CC	GO:0000228	nuclear chromosome	183	-0.415487	-1.69166	0.000157694	0.004864	0.00383631	3930	tags=37%, list=24%, signal=28%	TOP1/BAZ1B/TIPIN/RPA1/WAPL/POLD2/NOL6/PBRM1/MCM5/SMCHD1/SETX/MLH3/SMARCA5/REPIN1/SIN3A/PHF12/JUN/POLD1/LRIF1/CPSF6/TRIM24/MCM7/CHEK1/RUVBL1/INCENP/POLA2/P3H4/ZRANB3/RPA2/TONSL/H2AX/POLE/MCM2/MCM4/POLD3/ETAA1/WDHD1/ORC6/SMC1A/CDX2/ORC1/SUV39H1/PLK1/STAG3/PINX1/MCM3/SLX4/GINS2/NEK2/TIMELESS/GINS1/MCM6/TTN/HMGA2/POLE2/NCAPD2/MACROH2A2/BIRC5/RAD51/CDC45/SRCAP/PRIM1/MCM10/TOP2A/BRCA1/GINS4/BRCA2
BP	GO:0090287	regulation of cellular response to growth factor stimulus	246	-0.376519	-1.58045	0.000184915	0.00557766	0.00439918	3011	tags=27%, list=18%, signal=23%	SORL1/HTRA1/DLX1/FERMT1/DAB2IP/SLC2A10/CTNNB1/NREP/ZNF703/FBN2/CREBBP/SKI/NOTCH2/RGMA/ZNF423/WNT5A/SPRED3/MYOCD/ITGB3/PPARA/NUMA1/SMOC2/FBN1/APLN/AGT/BCL9L/CRB2/SLIT2/CCBE1/EID2/SEMA6A/BMP4/SPRY2/NEO1/BMP2/WASF1/MIR17HG/ADAMTS12/JCAD/SFRP1/SULF1/LDLRAD4/THBS1/OTX2/EP300/ADGRA2/HIPK2/ROBO1/RNF165/SFRP2/WFIKKN1/ZEB1/ADAMTSL2/ITGA8/SPRY3/SHISA2/PRKCB/RASL11B/TGFB3/EMILIN1/GPC3/LRP2/MMRN2/DCN/TMEM204…
BP	GO:0001655	urogenital system development	303	-0.361365	-1.54519	0.000188869	0.00557766	0.00439918	3625	tags=35%, list=22%, signal=28%	FGFR2/IFT88/PROM1/SRD5A1/PLXND1/PROX1/DACT2/TGFB2/ZBTB14/EFNB2/RIDA/CC2D2A/TBC1D32/FRS2/ARID5B/ACVR2B/PDGFD/NUP133/PLCE1/BCL2L11/PRDM1/WWTR1/PCSK5/CTNNB1/ACTA2/NID1/AP2B1/GDF6/SMAD1/PKD2/IRX3/SGPL1/NOTCH2/ADAMTS6/PTCH1/MMP9/WNT2B/WNT5A/KANK2/PCSK9/MYOCD/EDNRB/SMO/FOXJ1/FBN1/MAGED1/GZF1/AGT/NRP1/EPHA4/DLG5/PDGFRB/GLI3/SLIT2/TP63/CYP26B1/RPGRIP1L/EYA1/BMP4/KIF26B/BMP2/BCL2/GLI1/NOTCH3/ADAMTS1/ZBTB1…
CC	GO:0045211	postsynaptic membrane	172	-0.415941	-1.67971	0.000230604	0.0066683	0.00525939	3699	tags=38%, list=22%, signal=30%	PRRT1/CLCN3/ANK2/GRIN2A/GABRQ/EFNB2/UTRN/KCND1/FARP1/KCTD12/SEMA4F/PTPRS/GABBR2/SEMA4C/ANK3/GRIP1/KCNH1/CTNNB1/GRID2/NRGN/F2R/KPNA2/NRP2/DLG2/SLC8A1/SLC6A6/LRFN1/ITGB3/SHANK2/LRRC4C/PRRT2/SORCS3/NRP1/NLGN3/CNKSR2/EPHA4/IGSF9B/DRD2/GPHN/HIP1/COL13A1/CACNG8/CDH10/GLRB/DAG1/PCDH8/IQSEC3/TENM2/ADCY1/GRID2IP/LRFN3/LRFN5/GABRB3/CLSTN2/PCDH17/SHANK1/DAGLA/SYNDIG1/GABRA3/ADAM22/LHFPL4/FLRT3/KCNC3/LIN7A/P…
BP	GO:0044770	cell cycle phase transition	467	-0.332932	-1.48166	0.000256286	0.00725968	0.00572582	4942	tags=39%, list=30%, signal=28%	HECW2/ACVR1B/FOXN3/FBXL17/RB1/EIF2AK4/ADAM17/RIOK2/CTDSP2/XRCC3/USP37/TRIM71/PPP3CA/PIM2/CENPJ/CCNJ/MECP2/DUSP1/CDC14B/NAE1/TRIM39/CCL2/NKX3-1/DYRK3/ZFP36L1/RBBP8/CHMP7/APBB2/ZWILCH/NPAT/CTDSPL/APPL2/INTS7/BRCC3/TAF2/KLHL22/ERCC2/CDKN2B/LZTS1/DDB1/PSME3/INHBA/PPP1R9B/TP53/EME1/MELK/PKMYT1/MAD1L1/FBXO5/TIPIN/NASP/LATS2/ATRIP/TTK/PROX1/CUL5/TP53BP1/PABIR1/CUL1/TAOK1/FAM83D/TCIM/BRSK1/MEN1/RHNO1/SIN…
CC	GO:0014069	postsynaptic density	272	-0.371689	-1.57243	0.000267287	0.00741988	0.00585217	4621	tags=37%, list=28%, signal=27%	SPTBN1/CDK5R1/ACTR2/KALRN/ADORA1/DBNL/BMPR2/ND2/CTNND2/NLGN4X/DROSHA/USP8/CNIH2/CACNA1C/TANC1/LRRC4B/CAMK1/LZTS1/PPP1R9B/HNRNPH2/RAB8A/SORCS2/INPP4A/PRRT1/GRIN2A/MINK1/ADGRL1/EFNB2/SOS1/TNIK/DNAJC6/KCND1/DCLK1/SEMA4F/GOPC/CAP2/PTPRS/SRC/SEMA4C/DLGAP3/IQSEC1/GRIP1/KCNH1/CTNNB1/GRID2/NRGN/GAP43/SYT11/DLG2/SLC8A1/PTCH1/PAK3/LRFN1/ITPR1/HOMER1/BCR/SHANK2/LRRC4C/MPP2/PRRT2/SORCS3/CNKSR2/EPHA4/DLG5/NSF…
BP	GO:0033044	regulation of chromosome organization	206	-0.398384	-1.64357	0.000273965	0.00745615	0.00588078	3279	tags=27%, list=20%, signal=22%	SMARCA5/PRKCQ/TRAPPC12/SIN3A/TERF2/SRC/PIF1/CTNNB1/CDT1/GNL3L/CTC1/USP44/RUVBL1/CDK5RAP2/CDC27/GTF2H2/SMC4/UBE2C/NUMA1/CENPE/MCM2/PTTG1/TACC3/ZWINT/NCAPG/ERCC4/YLPM1/AURKB/TASOR/PLK1/TRIP13/BUB1/PINX1/SLX4/PARP1/NEK2/NDC80/MAD2L1/FEN1/RESF1/NCAPD2/CCNB1/CDCA5/CDC6/ESPL1/SPDL1/BUB1B/CENPF/GEN1/TOP2A/NCAPH/SETMAR/APC/DLGAP5/PPP1R10
BP	GO:0002009	morphogenesis of an epithelium	446	-0.3313	-1.46748	0.000293864	0.0078439	0.0061866	3725	tags=30%, list=23%, signal=24%	TBX6/ARHGEF19/LHX1/MTHFD1/ANKRD6/FGFR2/MMP14/FUZ/PLXND1/SRF/PROX1/NFATC4/TEAD2/PHACTR4/PDCD10/TGFB2/MED12/EFNB2/SOS1/CC2D2A/ROR2/ACVRL1/BRSK1/KDM2B/PLEKHA4/FRS2/PLXNA1/VANGL1/FERMT1/SRC/SEMA4C/ARL13B/DLC1/TCTN1/CTNNB1/STARD13/MTOR/PKD2/IRX3/NOTCH4/SKI/FAT1/NOTCH2/ITGAX/PTCH1/MYO9A/RGMA/WNT2B/WNT5A/SHROOM3/SUFU/SLC9A3R1/PRKACB/SMO/MTHFR/MAGED1/GZF1/AGT/NRP1/EPHA4/DLG5/OVOL2/FZD7/GLI3/SLIT2/TP63/RP…
BP	GO:1902850	microtubule cytoskeleton organization involved in mitosis	144	-0.435673	-1.71296	0.00031958	0.00836939	0.00660106	2885	tags=35%, list=17%, signal=29%	PCNT/CKAP5/NUP62/WDR62/MAP9/ABRAXAS1/SPAST/PTPA/PIBF1/PSRC1/NDE1/CDK5RAP2/NUMA1/CENPA/CENPE/PRC1/NUF2/TACC3/EML1/RACGAP1/CDC20/SMC1A/AURKB/SPRY2/PLK1/TPX2/MYBL2/PKD1/CEP192/SAPCD2/AURKA/NEK2/NDC80/KIF15/KIF23/CENPH/MAD2L1/TBCE/CCNB1/CEP126/ESPL1/SPDL1/MAP10/STIL/NUSAP1/KIFC1/KIF11/KIF4A/SPC25/DLGAP5
BP	GO:0007611	learning or memory	205	-0.394598	-1.62699	0.000342604	0.00880619	0.00694558	2870	tags=26%, list=17%, signal=22%	ADCY3/CAMK4/ATP8A1/CUX2/NRGN/MEIS2/CRH/PPP1R1B/SYT11/ATXN1L/CHST10/SHANK2/PTCHD1/SNAP25/SORCS3/AGT/NLGN3/CIC/SLC1A1/PTGS2/BTBD9/GRPR/DRD2/RAG1/NTRK2/MAP1A/EP300/MEF2C/JPH4/RELN/FEN1/ADCY1/ASIC1/CALB1/EIF4EBP2/FGF13/BHLHB9/ITGA8/SHANK1/CNTNAP2/SERPINF1/AFF2/NPTX2/PTPRZ1/SLC8A2/CSMD1/LRRN4/BRINP1/CNR1/FOS/PRKN/EGR2/ATP1A2/SYT4
BP	GO:0000075	cell cycle checkpoint signaling	163	-0.420656	-1.67214	0.00036976	0.0093314	0.00735982	4129	tags=40%, list=25%, signal=31%	INTS7/BRCC3/KLHL22/TP53/EME1/MAD1L1/TIPIN/ATRIP/TTK/PROX1/TP53BP1/PABIR1/TAOK1/BRSK1/RHNO1/MAP3K20/PRPF19/STK33/ABRAXAS1/DNA2/CDT1/INTS3/FOXO4/USP44/PRKDC/CHEK1/CDK5RAP2/MSH2/NEK11/TICRR/TAOK2/RPA2/H2AX/ZWINT/ETAA1/ORC1/WDR76/USP28/AURKB/CDK1/PLK1/TRIP13/BUB1/E2F1/TIMELESS/NDC80/RFWD3/HMGA2/MAD2L1/BRIP1/MDC1/CCNB1/CDC6/SPDL1/BUB1B/FANCD2/CENPF/CDC45/CLSPN/GEN1/GTSE1/SETMAR/DTL/APC/BRCA1/PPP1R10
BP	GO:0060562	epithelial tube morphogenesis	291	-0.359839	-1.53494	0.000383827	0.00951342	0.00750338	3725	tags=34%, list=23%, signal=27%	TBX6/LHX1/MTHFD1/FGFR2/MMP14/FUZ/PLXND1/SRF/PROX1/NFATC4/TEAD2/PHACTR4/TGFB2/MED12/EFNB2/CC2D2A/ACVRL1/KDM2B/SRC/SEMA4C/ARL13B/DLC1/TCTN1/CTNNB1/STARD13/PKD2/IRX3/NOTCH4/SKI/NOTCH2/ITGAX/PTCH1/RGMA/WNT2B/WNT5A/SHROOM3/SUFU/PRKACB/SMO/MTHFR/MAGED1/GZF1/AGT/NRP1/EPHA4/DLG5/OVOL2/GLI3/SLIT2/EYA1/BMP4/KIF26B/SPRY2/BMP2/BCL2/KIF20B/LAMA1/LUZP1/ZIC3/PKD1/ARHGAP35/ADAMTS12/SFRP1/NTN1/OSR1/BTRC/TIMELESS/…

## Sheet: Predicted_binding_sites
PeakID (cmd=annotatePeaks.pl sox9.hg38.bed hg38)	Chr	Start	End	Strand	Peak Score	Focus Ratio/Region Size	Annotation	Detailed Annotation	Distance to TSS	Nearest PromoterID	Entrez ID	Nearest Unigene	Nearest Refseq	Nearest Ensembl	Gene Name	Gene Alias	Gene Description	Gene Type
Sox9(HMG)-645618	chr17	56591959	56591969	-	9.09479	NA	Intergenic	Intergenic	1735	NM_005450	9241	Hs.248201	NM_005450	HPRD:04291	NOG	SYM1|SYNS1	noggin	protein-coding
Sox9(HMG)-645661	chr17	56597088	56597098	+	9.00885	NA	Intergenic	Intergenic	3394	NM_005450	9241	Hs.248201	NM_005450	HPRD:04291	NOG	SYM1|SYNS1	noggin	protein-coding
Sox9(HMG)-645553	chr17	56584237	56584247	-	8.37638	NA	Intergenic	Intergenic	9457	NM_005450	9241	Hs.248201	NM_005450	HPRD:04291	NOG	SYM1|SYNS1	noggin	protein-coding
